# Supplementary material for: Resilience of primary healthcare system across low- and middle-income countries during COVID-19 pandemic: a scoping review
Source: Health Res Policy Syst. 2023 Sep 18;21:98. doi: 10.1186/s12961-023-01031-4 (PMC10507852; doi:10.1186/s12961-023-01031-4)
Supplement: Supplementary file 1 — Additional file 1. Data extraction sheet [file 12961_2023_1031_MOESM1_ESM.xlsx]

## Sheet: Main data Extraction
S.No (code)	Publication date (month/year)	Source/ citation	Title	Country	Publication Type (e.g. Peer-reviewed paper, guideline, operational/ implementation guidance, strategy, Opinion paper, editorial, position paper, standards, advisory, brief, manual, synthesis report, decision making tool etc.)	Component of WHO Building Block/s discussed	Targeted Services (e.g. immunization, nutrition, Child health, maternal health, adolescent health, mental health, elderly care, reproductive health, health promotion, health education surveillance, monitoring, community engagement etc.)	Health setting (eg. Facility and/ Outreach)	Distinct strategy/ies adopted	Main outcome/impact	Key recommendations/ Lesson learned
1	Dec, 2021	UNIUCEF, & AKU	CONTINUITY OF ESSENTIAL HEALTH SERVICES STUDY Exploring Effect Of Covid-19 On Demand For and Utilization of Maternal, Newborn & Child Health Services	KENYA	multi-country cross-sectional study	Service deleivery, health workforce & access to essential medicine, financing	MNCH & Immunization	Policy, & facility mainly and some aspect of community	Policy change/actions and mitigation measures instituted Guidelines on provision of MNCH services during the Covid-19 pandemic. 1. guideline on the provision of MNCH services, which emphasized necessary preventive measures to be put in place when offering services in the context of the Covid-19 pandemic 2. special guidelines were put in place to ensure that pregnant and breastfeeding women contin…	balancing health emergency response measures with efforts to maintain regular health system function	1. Government needs to ensure that healthcare workers are well equipped with the necessary PPE to protect their lives and those of others, 2. equip health facilities to enable them to offer quality services to the clients (constant supply of commodities) 3. awareness creation and sensitization of the community needed to debunk myths and misconceptions, and to promote appropriate behaviors 4. to p…
2	Decv, 2021	UNICEF, AKU & ICRH	CONTINUITY OF ESSENTIALHEALTH SERVICES STUDY Exploring the Effect of the Covid-19 Pandemic on theDemand for, and Utilization of, Maternal, Newborn,and Child Health Services in Mozambique	Mozambique	multi-country cross-sectional study	service delivery & Health work force	MNCH	policy, facility & community	Policy change actions and mitigation measures instituted Ante natal visist - Reduced schedule of antenatal care (ANC) visits 1/quarter Maternity services- No possibility of a companion in the delivery room during the pandemic period, Use of a mask during labour. Community sexual, reproductive, maternal, newborn, and child health (SRMNCH) outreach activities Interruption in RMNCH community outreac…	the Covid-19 pandemic has negatively affected the demand for, access to, and uptake of maternal, newborn, and child health services.	a. Policy change and Covid-19 mitigation measures should consider the need to ensure continuity of health services; b. Communication must be clear and reinforce the continuity of health services: c. Impact of Covid-19 mitigation measures on the most vulnerable should be considered; d. Continuity of community-based health service is critical to access, e. Reorganization of services and appointment…
3	Dec, 2021	UNICEF, AKU & University of Malawi	CONTINUITY OF ESSENTIAL HEALTH SERVICES STUDY Exploring the Effect of the Covid-19 Pandemic on the Demand for, and Utilization of, Maternal, Newborn, and Child Health Services in Malawi	Malawi	multi-country cross-sectional study	Service delivery & Health workforce	MNCH	Policy & Facility level	Policy change/actions and mitigation measures instituted a. Delivery mode for HIV-related services included giving clients on antiretroviral therapy (ART) multi-month rather than monthly prescriptions so as to reduce the frequency of routine visits to health facilities; b. family planning: clients were encouraged to choose long-term over short-term contraceptive methods to reduce the number of vi…	Uptake of essential maternal, newborn, and child health services, including antenatal services, family planning, immunization, and services for children under five fell as a result and there were concerns about the ability of the health system itself to uphold the measures that have been put in place given shortages in PPE and testing kits made it difficult to protect service providers.	1. Effective communication would have been particularly critical in the challenging early months of the pandemic, when myths and rumours flourished in communities, reducing people’s readiness to seek services; 2. Public health and organisational responses need in future to emphasise the care and support of health care professionals and support staff. 3. study also highlighted the interdependence …
4	2021	WHO regional office Europe European Commission; European Observatory on Health Systems and Policies;	Health systems resilience during COVID-19 Lessons for building back better	Bosnia and Herzegovina, Kyrgyzstan, Russain Federation, Ukraine, Albania, Belarus, Bulgaria, North Mecedona, & Serbia)	guidance document	leadership and governance health financing, Health workforce, service delivery	health system strengthening (Resilieince)		1. Adapting and innovating skill-mix during the COVID-19 pandemic example a) Primary health care (PHC) providers supported public health surveillance teams in contact tracing (Albania); b. Health workers at risk from COVID-19 (e.g. due to age) have been moved from patient-facing roles to remotely support contact tracing efforts; c. GPs assisted with remote monitoring of patients in some countries…	support countires in building back better	The COVID-19 pandemic made a clear case for addressing inequalities and protecting the poorest in society. Invest in building strong health systems for prosperity, solidarity, and resilience in the face of any future health threats acting on the lessons learned during this devastating pandemic The areas of emphasis include whole-of-society approaches; vulnerable populations; governance and leader…
5	2021	WHO (regional office of Europe)	Governance strategies for building health system resilience	Europe (including LMICS in europe)	Editorial	Leadership and governance	Health system strengthening (Resilience)	policy/system level	1. pre-existing governance strategies and mechanisms have supported timely and effective responses; 2, rapidly developed, new public-private partnerships have enabled some countries to gain faster access to and more stable supplies of products and services; 3. Capable and effective leaders that engaged with scientists and took evidence-informed decisions have been fundamental enablers of resilien…	strengthen the governance of our health systems now to ensure better resilience and performance.	1. investing in developing participatory mechanisms to improve social participation in the future which will help drive forward more equitable health system reforms; 2. re-shape governance frameworks for public-private partnerships in the future, to help improve equity, fairness and transparency; 3. public health leadership in the future should be strengthened – by investing in public health inst…
6	2021	WHO (Southeast Asia)	Learning from the COVID-19 response to strengthen health security and health systems resilience in the WHO South-East Asia Region	Southeast Asain coiuntries (including LMICS)	Report	all 06 building blocks	health system strengthening (Resilience) and health security	Regional, policy (national), facility & community	1. Strategic Preparedness and Response Plan provided a structure for a comprehensive and coordinated multisector response approach that many countries adopted to guide their response; 2. reorganization of health facilities and care pathways. 3. Risk communication and community engagement (RCCE), was a critical component of the response, especially the importance of embedding RCCE into the respons…	strengthen health security and health systems resilience in the WHO South-East Asia Region	1. better planning and investments in health system strengthening and promotion of whole-of-society and whole-of-government approaches and multisectoral collaborations. 2. Identifying mechanisms for obtaining surge staff and using private practitioners during an emergency, but also for continuity of health services during an emergency, were also recommended. 3. The innovations and learnings from …
7	2021	South east Asia region	Roles of community health workers in advancing health security and resilient health systems: emerging lessons from the COVID-19 response in the South-East Asia Region	Bangladesh, India, Myannmar, Thailand. Indonesia	Rapid review	health workforce	routine outreach services including COVID-19 response	community level	CHW programmes serve as public health emergency preparedness measures as part of resilient health systems in Bangladesh, India, Myannmar, Thailand. Indonesia) 1. Rohingya refugees were trained as community health volunteers (CHVs), in order to support the COVID-19 response as well as to provide essential health services. They also ensured that routine health care support, including immunizations,…	advancing health security and resilient health system through CHWs	1. include resources for incentives in health system resource planning and provide a financial package commensurate with the job demands, the job complexity, number of hours worked, training and roles that CHWs undertake. It is critical that CHWs are integrated into the whole health system and that their incentives are planned and provided accordingly. 2. adopt service delivery models that includ…
8	2020	WHO (India)	Maintaining essential health services during COVID-19: stories of resilience and innovations from 11 states of India	India	Report (stories of resilience)	all 06 building blocks	routine services of Sexual, Reproductive, Maternal, NewBorn, Adolescent and Child Health (SRMNCAH)	facility and community both	Innovations across 11 states of India - Shipping containers converted into ICUs with the help of CSR funding; Medicines provided at doorsteps by front line workers and NGO staff; Local media platforms used for information regarding COVID and non-COVID hospitals (Jharkhand) - Essential services decentralized, Extra days of ANC and Immunization services conducted by CHOs, and other FLWs; Recruitmen…	health system resilience	1.Strengthening capacities of health care facilities 2. FLWs at the forefront of the efforts: (capacities were strengthened) 3. Timely issuance of guidelines: States and districts adapted these guidelines which ensured an increase in services coverage for SRMNACH 4. Using technology for service delivery: Innovative ways of delivering varied services evolved. 5. Maintaining drug-supplies and preve…
9	2022	WHO (African region) & Africa Health Observatory (AHO)	Essential health care service disruption due to COVID-19: Lessons for sustainability in Nigeria	Nigeria	POLICY BRIEFS	all 06 building blocks	all Essential health services	facility and community both	Immunization: Proactive and mobile approaches to immunization (e.g. I-MOP); Federal government funding for local vaccine production to boost childhood vaccinations; Loans and importation duty waivers granted to pharmaceutical firms. Maternal and Child health care: Prioritising maternal and child health care services that include Providing a separate space for COVID-19 cases in health facilities; …	sustainining essential health services	Investment : 1 Invest in health-worker training, equipment, incentives, and capacity building. 2 Invest in health-related infrastructure and logistics to prevent supply chain disruption affecting EHS provision. 3 Sustain and diversify increased pandemic investment in health funding across all tiers of government to retain equity and continuity of EHS provision. Service delivery :4 Balance disease…
10	2022	WHO (India)	BUILD BACK BETTER Role of frontline health workers in managing the COVID-19 pandemic and delivery of essential health services in Assam	India	Report	Service delivey, health workforce, Information system,	all Essential health services	facility and community both	Assam India 1- effective pandemic management through integrated disease surveillance system 2. Government guidelines on delivery of essential health services (regarding mapping health facilities and optimizing tasks of various FLWs at community level) -mapped all health facilities at block, district, and state level and reorganize health care service delivery for COVID-19 and non-COVID-19 care; -…	sustainining essential health services (building back better)	Recruit and protect health of human resource. There needs to be renewed focus on retaining the existing workforce, continuously building their capacities, Government must make the recruitments that have been long overdue, in all the public health facilities. The vacant posts must also be filled up to ensure that public health facilities can ensure comprehensive service delivery, government to rec…
11	2021	WHO South-East Asia Regional Office	COVID-19 and measures to ‘build back better’ essential health services to achieve UHC and the health-related SDGs	southeast asia member states including all LMICS	report/ updates (regional committee document)	service delivery, health workforce, health finanicing, HMIS	essential services	All levels (regional, national, facilityu and community)	Health work force: optimizing the available health workforce, including using students, expanding scope of practice, and operating telemedicine services; engaging community and traditional health workers in the COVID-19 response Health Information system: early and continuous monitoring of data at the PHC level was fundamental to informing the response strategies to restore the availability and u…	building back better	a. Political leadership and accountability, mechanisms to enable whole-of-society and health-in-all policies including as required to address health emergencies and the social and economic determinants of health, closer engagement with and empowerment of communities, and strengthened governance of the health sector, including effective oversight and engagement with the private sector and CSOs. b.…
12	2021	WHO	Maintaining the provision and use of services for maternal, newborn, child and adolescent health and older people during the COVID-19 pandemic Lessons learned from 19 countries	Cameroon, Congo, Ethiopia, Nigeria, South Africa, Uganda, Bolivia, Brazil, Pakistan, Sudan, Tajikistan, Bangladesh India, Myanmar, Nepal & Timor-leste	Report	All except leadership and governance	maternal, newborn, child and adolescent health and ageing Health services (MNCAAH)	both	Refer sheet 02	Maintaining service provision	not mentioned
13	2021	WHO (South East Asia), UNFPA & UNICEF	Impact of Covid-19 On SRMNCAH Services, Regional Strategies, Solutions and Innovations: A Comprehensive Report: Joint WHO-UNICEF-UNFPA Initiative for SRMNCAH Programme Officers from the ministries of health and UN partners	Bhutan, India, Indonesia, Maldive, Myanmar, Srilanka, Thailand, Timore-leste, Bangladesh, DPR Korea.	Report	all 06 building blocks	SRMNCAH	both	Refer sheet 03	continuing SRMANCAH services	no recommendations provided
14	2021	WHO (Africa Regioan) & African Health Observatory	Containment strategies: lessons from early COVID-19 responses in five African countries	Kenya, Rawanda, Ethiopia, Senegal & Nigeria	Report	all 06 buidling blocks	COVID measures predominately focusing on prevention	system & facility	Refer Sheet 04 Integrated measures to containment a, Decentralized deceision making: Nigeria & Kenya b. coordinated multi-sectoral response: eg. Ethiopia took several coordinated decisions across the health, education, trade and culture sectors within the first few weeks of the pandemic. The Nigerian public health response was also embedded in a multisectoral approach, aware of wider concerns abo…	containment mneasures to prevent the spread	not mentioned
15	2021	https://www.ncbi.nlm.nih.gov/pmc/articles/PMC8451960/	Morocco's National Response to the COVID-19 Pandemic: Public Health Challenges and Lessons Learned	Morocco	Journal article	all 06	COVID meaures	system & facility	A special fund for the management of the coronavirus pandemic “The COVID-19 Fund” has been created. This fund is earmarked to upgrade the medical services in terms of infrastructure and resources (including medical equipments) in an emergency. Preparedness and Coordination of the National Response was set up; Proactive Epidemiological Surveillance and Notification of Cases Using an Electronic Pla…	n/a	1. need to further strengthen national capacities to prepare for and respond to possible public health emergencies and to embark on a process overhaul of the health system, including research into innovative tools to ensure the continuity of the various disease prevention and control activities. 2. Community-oriented approaches in public health have to be strengthened through more participation a…
16	2021	https://www.liebertpub.com/doi/epdf/10.1089/hs.2021.0094	African National Public Health Institutes Responses to COVID-19: Innovations, Systems Changes, and Challenges	African LMICs I(South Africa, Nigeria, Uganda, Ethiopia & Mozanbique)	Journal Article	all 06	COVID measures predominately	system, facility & community	Supplies and Supply chain: The Nigeria CDC established a centralized warehouse in Abuja, Nigeria’s capital city, from which it distributed supplies to laboratories, treatment centers, and health ministries; In Nigeria, the government opened additional warehouse capacity to manage the distribution of the donations received. Corporate interest in assisting was so great that private organizations fo…	not mentioned	not mentioned
17	May, 2022	https://www.ncbi.nlm.nih.gov/pmc/articles/PMC9073814/	Barriers and facilitators of access to maternal, newborn and child health services during the first wave of COVID-19 pandemic in Nigeria: findings from a qualitative study	Nigeria	Qualitative study	service delivery	MNCH	facility	Enablers to access include the COVID-19 non-pharmacological measures instituted at the health facilities, community sensitization on healthcare access during the pandemic, and alternative strategies for administering immunization service at the clinics. For instance, Majority of policy makers and service providers reported that the service delivery structure was reorganized to be responsive to th…	The main outcome was the continuation of healthcare services ie. essential services such as MNCH and immunization services during emergencies such as lockdowns to prevent the spread of disease so as to ensure unhindered access to MNCH services during future pandemics.	Strategies such as immediate sensitization of the general public on modes of transmission of any emergent infectious disease as well as training of health workers on emergency preparedness and alternative service delivery models can be used to ensure continued delivery of essential healthcare services during future pandemics
18	May, 2022	https://pubmed.ncbi.nlm.nih.gov/35291514/	Actions and Adaptations Implemented for Maternal, Newborn and Child Health Service Provision During the Early Phase of the COVID-19 Pandemic in Lagos, Nigeria: Qualitative Study of Health Facility Leaders	Nigeria	Qualitative study	service delivery	MNCH	facility	i) Health facility leaders scaled down or discontinued outpatient MNCH services and elective surgeries. However, deliveries, newborn, immunization, and emergency services continued. ii) Service provision was reorganized with long and staggered patient appointments, collapsing of wards and modification of health worker duty rosters. iii) Continuous capacity-building for health workers through trai…	optimizing health service provision during the early phase of the COVID-19 pandemic.	Health facility leaders in Lagos implemented diverse change initiatives during the COVID-19 pandemic. Faced with diverse pressures, incapacitation of facility leaders to be able to lead during a crisis like the ongoing COVID-19 pandemic can result in significant consequences for patients, skilled health personnel and the leaders themselves [31]. Ensuring that they are provided with sufficient sup…
19	Dec, 2022	https://pubmed.ncbi.nlm.nih.gov/35867009/	Understanding changes made to reproductive, maternal, newborn and child health services in Pakistan during the COVID-19 pandemic: a qualitative study	Pakistan	Qualitative study	service delivery	RMNCHN	District headquarters, Rural health centres or Basic health units	Changes in care-seeking: i)Rather than visiting healthcare facilities, patients used to purchase medications at private clinics or over-the-counter medicine for their children, indicating a possible shift of care-seeking behaviours away from higher level facilities to those that may be perceived as safer from infection with COVID, including clinics, pharmacies, and self-care at home. ii) Growing …	Prevention of delayed or forgone care during pandemic	i) Increased government assistance ii) guidance and trainings from the government–and other partners–as key motivators to continue to provide services. Iii) Outreach campaigns to increase awareness and reduce rumours iv) Continuous supply of medical supplies, and stockouts for routine and acute healthcare services, particularly in the context of contraceptive services, antenatal care, and labour …
20	Mar, 2022	https://pubmed.ncbi.nlm.nih.gov/35321675/	Keeping essential reproductive, maternal and child health services available during COVID-19 in Kenya, Mozambique, Uganda and Zimbabwe: analysis of early-pandemic policy guidelines	Kenya, Mozambique, Uganda and Zimbabwe	Policy guidelines	Service delivery, health workforce	RMNCH	facility and outreach	The governments of Kenya, Mozambique, Uganda, and Zimbabwe all issued national-level policy guidance related to RMNCH service continuity. Family planning: 1. Continuing services: multimonth dispensing (generally for oral contraceptives, skin patch contraceptives, depot medroxyprogesterone acetate subcutaneous [DMPA-SC] in places where that method is available, and condoms) and telemedicine (in th…	To reduce potential impacts to populations related to RMNCH service delivery, national governments in Kenya, Mozambique, Uganda, and Zimbabwe swiftly issued policy guidelines related to essential RMNCH services during COVID-19.	The study offered the following suggestions for potential areas for improvement in national policy guidelines for continuation of essential RMNCH services: 1. Provide more specific guidance on making telemedicine operational for RMNCH services. While all four country policy guidelines mentioned use of telemedicine for expanding access to health services, none of the reviewed policy guidelines con…
21	Aug, 2022	https://pubmed.ncbi.nlm.nih.gov/36041833/	Adapting High Impact Practices in Family Planning During the COVID-19 Pandemic: Experiences From Kenya, Nigeria, and Zimbabwe	Kenya, Nigeria, Zambabwe	Qualitative study	service delivery, demand creation, and enabling environment	family planning	facility and outreach	1. Mobile outreach model integrating community-based outreach with facility-based outreach. (Zimbabwe) 2. youth’s hesitation to visit health facilities through youth community health volunteers, who provided counseling, community dialogues, contraceptive pills, and condoms. (Kenya) 3. peer mobilizers provided services through a socially distanced community-based program to help adolescent girls a…	Zimbabwe: The number of outreach clients served per week peaked at 1,759 (July 2020) from a low of 203 (May 2020). Clients choosing long-acting reversible methods increased from 22% to 59% during the 3 months before and after lockdown, respectively. Kenya: Over 6 months, the youth program reached 1,048 youth with community dialogues, and 4,656 youth received FP services. Nigeria: A contraceptive …	The High Impact Practices (HIPs) are a set of evidence-based practices that are identified through ongoing, thorough reviews of the peer-reviewed and programmatic literature and are prioritized based on their impact on multiple reproductive health outcomes. As projects adapted to ensure SRH services continued during the pandemic, a few key takeaways emerged. Mobile outreach is an effective approa…
22	2019-07-01	https://pubmed.ncbi.nlm.nih.gov/34281582/	COVID-19 in Ghana: challenges and countermeasures for maternal health service delivery in public health facilities	Ghana	situational update	service delivery	MHC	public health facilities	1. To maintain service delivery, facilities mainly in the urban areas have utilized telemedicine, which was limited to using voice calls and text messaging to reinforce health education and send reminders on appointments. 2. Risk communication activities for maternal healthcare were established, these cover community engagement; development of broadcast materials; surveillance, home visits and co…	To mitigate the downward trend in maternal health indicators in the region. To mitigate the impact of restrictions due to COVID-19 in ANC visits, women’s apprehension of visiting health centres and probably reduced contact with clients due to health workers’ panic of being infected.	Crucial is to release real-time epidemiologic data on the incidence, treatment outcomes and case fatality among pregnant women concurrent with COVID-19 update release for the general population. Tis would help assess constraints hindering maternal health outcomes, evaluate impact of control measures, and stimulate stakeholders’ involvement and governments’ commitment towards supporting maternal h…
23	2022-01-01	https://pubmed.ncbi.nlm.nih.gov/35012970/	Disruptions in maternal health service use during the COVID-19 pandemic in 2020: experiences from 37 health facilities in low-income and middle-income countries	Haiti, Lesotho, Liberia, Malawi, Mexico, Sierra Leone	Review	Service delivery	Maternal health	facility	Distinct strategies employed by different countries: 1. Adoption of national guidelines for safe maternal care (Haiti, Lesotho, Liberia, Malawi, Mexico, Sierra Leone). 2. Preservation of CHWs’ activities related to maternal health (Haiti, Lesotho, Liberia, Malawi, Mexico, Sierra Leone) 3. Implementation of communication campaigns Supply chain strengthening (Liberia, Malawi, Sierra Leone) 4. Recru…	To prevent decrease in use of maternal health services in all countries included in the study except Malawi during the COVID-19 pandemic in 2020.	Different strategies were adopted to maintain continuity of maternal health services, including communication campaigns, continuity of community health worker services, human resource capacity building to ensure compliance with international and national guidelines for front-line health workers, adapting spaces for safe distancing and ensuring the availability of personal protective equipment.
24	2020	https://pubmed.ncbi.nlm.nih.gov/34521500/	Innovation in primary health care responses to COVID-19 in Sub-Saharan Africa	Botswana, Ghana, Nigeria, South Africa, Uganda and Zimbabwe.	qualitative descriptive study	health workforce and service delivery	MCH, HIV, tuberculosis and non-communicable diseases (NCDs).	facility	Community-based activities: CHWs provided domiciliary visits for follow-up of patients with HIV, TB, mental disorders, postnatal care and palliative care needs. They also home-delivered medications, non-pharmaceutical equipment and supplies to people with chronic conditions, thus protecting them from potential exposure at primary care facilities and in public transport (All 06 countries) public h…	Authors described actions taken to maintain essential primary care services and to prevent excess mortality from neglect of other conditions especially NCDs (diabetes, hypertension), HIV, tuberculosis and malaria. Activities, for instance in Botswana, included extension of review periods for stable NCD patients and Primary Health Care Research & Development 7 medication refills at pharmacies with…	The community-orientated primary care approach was emphasised as well as long-term benefits of technological innovations. The pandemic exposed the need to deliver on governmental commitments to strengthening primary health care and universal health coverage. Lessons learnt from African family medicine and PHC systems in responding to the COVID-19 pandemic can be summarised under eight major theme…
25	2023-01-01	WHO South-East Asia Regional Office	Maintaining essential health services during the pandemic in Bangladesh: the role of primary health care supported by routine health information system	Bangladesh	Report	Unspecified	All Essential Health Services	Facility	Preparedness: Multisectoral Coordination Committee formed at facility level Frequent online meetings with PHC facilities to support maintenance of essential health services Scaled-up regular monitoring of essential health service activities at primary level – community clinics and UpHCs. Accessibility and availability: Telemedicine services established for both non-COVID-19 and COVID-19 patients …	Measures taken to mitigate and build resilient PHC facilities in Bangladesh	The COVID-19 pandemic experience in Bangladesh demonstrates the importance of resilient health systems to ensure continuity of essential health services during a pandemic. Countries should focus on strengthening their PHC systems’ readiness to ensure the continuity of essential health services and to respond effectively to health emergencies.
26	Feb, 2021	WHO	Emerging good practices and lessons learnt to maintain essential health services during the COVID-19 pandemic	South-East Asian Countries	Report	all 06 building blocks	All Essential Health Services	Facility	Triaging to identify priorities , Telemedicine deployment to replace in-person consultations , Task shifting/role delegation , Novel supply chain and/or dispensing approaches for medicines through other channels , Redirection of patients to alternative health care facilities , Community outreach to inform of service disruption and changes, Government removal of user fees	To overcome disruption of essential health services in the South-East Asia Region	Not any

## Sheet: Sheet 2(SR-12)
Maintaining the provision and use of services for maternal, newborn, child and adolescent health and older people during the COVID-19 pandemic Lessons learned from 19 countries 20 (SR-12)
Countries	Cameroon	congo	Ethiopia	Nigeria	South Africa	Uganda	Bolivia	Brazil	Pakistan	Sudan	Yemen	Tajikistan	Bangladesh	India	Myanmar	Nepal	Timor- Leste
Medications, equipment and supplies	National carrier arrangement to ensure uninterrupted medicine supply chain; Modification of frequency of vaccination clinics and outreach schedules from weekly to monthly Immunization	Extension of prescriptions for FP and HIV medication; Promotion of self-care/auto-injected contraception (Depo Provera [DMPA-SC]); Necessary supplies for management of malnutrition distributed to COVID-19 health facilities	Ensured sufficient stock and distribution of RMNCAYH and nutrition commodities; Promotion of long-acting reversible contraception (LARC) ; Extension of prescriptions for HIV-affected children	Extended prescriptions FP; “Last mile” distribution measures for FP commodities to ensure delivery of methods all the way to end users; FP dashboard developed to monitor and distribute adequate supplies of contraceptive commodities; Promotion of self-injecting contraception and LARC	Promotion of LARC, reinforced through publicprivate partnerships (FP); Household delivery of antiretroviral treatment (ART) and community centre lockers for collecting ART (HIV; Enhanced monitoring of vaccination supplies; Nutritional supplements procured and issued for longer periods, typically a month or more	Enhanced monitoring, procurement and redistribution of FP commodities to areas with stockouts; Increased community-based condom dispensers; Reinforced support for monitoring and procurement of RMNCAAH commodities	National and Departmental Secretary of Health,UNFPA and Marie Stopes assisted in the distribution of condoms and inserted implants; Distribution of condoms and contraceptive pills to first- and second-level health facilities ; Social workers with Surveillance, Information and Referral Centres delivered ART at home to people who could not travel	n/a	Reactivation of emergency logistics supply system; Extension of prescriptions ; Promotion of LARC and barrier methods	Reinforcement and adaptation of supply chains, procurement and logistics arrangements	Construction and rental of additional warehouses for storing additional supplies; Additional supplies of medical commodities (FP, reproductive health kits, clean birth kits, medicines for treating rape and post-abortion care); Introduction of a new self-injected contraceptive method (Sayan)		Ensured supply and distribution of antibiotics for childhood illness, EPI vaccines, oxytocin and magnesium sulphate for management of labour, and iron and folic acid for mothers; Iron and folic acid to pregnant and lactating mothers supplied for longer duration; Increased distribution of short-acting FP methods; Extended prescriptions for FP; Promotion of self-injection contraceptive methods; Pro…	Promotion of Centchroman (postcoital contraceptive) usage throughout the country; FP commodities delivered by post (2 state)	Additional supplies of self-injecting contraceptive -DMPA-SC- to prevent stock outs;	FP forecast adjusted to anticipate surge in migrant returnees ; Procurement and “last-mile” distribution of FP commodities, especially short-term options, to ensure delivery of methods all the way to end users; Pills and condoms for 3 months distributed to clients Increased supply of FP commodities in partnership with private entities and NGOs; FP commodities (e.g. pills and condoms) made availab…
Health services adaptations	intervals between clinic visits (MNCAH) - Telehealth appointments for pregnant women - Special and catch-up campaigns in certain areas for cholera, polio and measles vaccines Immunization	Number of medical staff during delivery reduced to a maximum of two; Group postnatal care (PNC) sessions reduced to 20 participants maximum, increase in number of sessions scheduled	Telehealth appointments for ANC and PNC patients Maternal and newborn health Promotion of self-care for HIV using WHO-adapted self-care guidelines; Synchronized mother and child appointments for HIV-exposed infants; Reduced frequency of PMTCT appointments to every three months (a model known as 3MMD); Duration of EPI campaign extended; Reduced frequency of follow-ups for children with malnutritio…	Health facility visits restricted to essential visits; Scheduled appointments for women with suspected COVID-19; Caregivers supported to self-diagnose and provide care for children at home; Scheduled appointments for immunization	Catch-up immunization drives in all provinces; IMCI adapted to include immunization whenever a child presents to the clinic; Integration of mid-upper arm circumference (MUAC) screening with COVID-19 screening (select states); Follow-up visits reduced to 1 or 2 per month for children with uncomplicated severe or moderate wasting; Strengthened linkages and referral to differentiated service deliver…	PNC integrated into EPI outreach, Reduced patient numbers (2 or 3) for group ANC visits, FP services integrated into other health services, including: postpartum, young child and ART clinics, and community; GBV screening and referral integrated into immunization, ANC, PNC and outreach service delivery points; Expanded immunization outreach and mobilization of additional delivery partners	RedBol12 (National Network of People Living with HIV and AIDS) and National Sexually Transmitted Infection/HIV/AIDS Programme coordinated to support Surveillance, Information and Referral Centres and provide ART for people living with HIV/AIDS; Strengthening referral systems to higher-level public and private centres for complications and abortion services Maternal and newborn health; Integration…	Scheduling of ANC appointments farther apart, except for final stage of pregnancy; Prioritization of high-risk prenatal care at obstetric clinics, with low-risk prenatal care assigned to basic health units; Updated care protocol and training of PHC staff on care for pregnant women survivors of violence; Identification and monitoring of vulnerable older people at risk of functional or fragile decl…	Routine and non-serious cases declined and referred to digital platforms; Immunization and growth monitoring frequency reduced	Opening hours in PHC facilities in Khartoum State extended to 22:00 hours ; Prioritization of service delivery modalities during COVID-19, such as the focus of health workers on essential services provision	Kangaroo mother care practice established at community level; Two additional immunization campaigns; Nutrition programme facility and mobile team follow-up visits reduced from weekly to monthly; MUAC measurement established as sole criteria in assessing nutritional status and basis of entry criteria to outpatient therapeutic/supplementary feeding programmes; Modification of entry and follow-up cr…	Night shifts introduced in PHC facilities ; Ministry of Health and Social Protection ensured regular home visits for early detection of COVID-19, registration of pregnancies, and provision of ANC and other services; ANC visits to a health facility reduced to a maximum of four during pregnancy, with health workers conducting home visits	Face-to-face ANC consultations limited to four with clients prioritized by stage of pregnancy (earliest first) and teleconsultation for others; First PNC consultation at facility for clients who had hospital birth, and teleconsultations thereafter until the 6-week face-to-face consultation (except in case of complications); Presence of labour companion encouraged; Promotion of midwifery-led care …	Extra days to provide ANC and immunization services by front-line health workers in Chhindwara District, (Madhya Pradesh State); Dedicated ANC outpatient department and iron and folate acid and calcium counters at ANC registration set up in Jharkhand State (Ranchi/Ramgarh/Khunti);	Pre-scheduled appointments for outpatient services, hospital based and for immunization; extension of vaccination days for routine immunization; ANC services, PMTCT testing, weighing, immunization, iron supplements provided for pregnant women in quarantine centres	Routine ANC provided by all health posts/PHC centres/hospitals; Misoprostol and chlorhexidine provided to women in eighth month of pregnancy if unable to come to health facility for childbirth; Iron and folic acid for lactating; Integration of FP services into immunization programme	Pre-scheduled appointments for pregnant women; Maternal and newborn health Catch-up service provision through comprehensive outreach activities; Catch-up immunization for children less than 5 and school-aged immunization in community and public schools
Service delivery settings	Community-based ANC for asymptomatic/mild COVID-19-positive pregnant patients ; CHWs mandated to prescribe iron tablets to pregnant women unable to attend ANC and worm expellers to children; Expansion of CHWs’ role to include FP and vaccination counselling and to assist with adherence to public health programmes.	Reduced home visits to pregnant women and breastfeeding mothers, replaced by community mobilization; Mobile and community vaccination campaigns	Increased use of community health extension workers (HEWs) to deliver services in the community and door-to-door; Measures to conduct births in open and wellventilated areas	Task shifting/sharing using community HEWs to deliver certain RMNCAEH+N services; Home visits by community health influencers, promoters and services programme to identify and treat abused children	CHWs conducting COVID-19 screening identify and refer pregnant teens as well as children who have missed immunization services; Primary and community health centres provided greater access to ANC, FP, termination of pregnancy and immunization services; Mobile units provided additional contraception and HIV services during lockdown	Mobile clinics and door-to-door SRH and GBV services for women, adolescents and young people; Special child clinics for MCH and HIV services to reduce congestion; Community delivery of ANC and PNC services for women living with HIV; Community outreach activities for adolescents on SRH, HIV counselling and testing, ANC, contraception, condom distribution and human papilloma virus immunization; Hom…	Conversion of outpatient health centres into comprehensive health centres for essential non-COVID-19 routine services; Training of human resources working at health facilities in El Alto on COVID-19 and biosafety; Locating child vaccination tents next to health facilities or scheduling convenient hours for child health visits	First postpartum visit conducted as home visit by woman’s health provider, including PNC and orientation on newborn care; Contracting with universities to provide obstetric services, such as ultrasounds and echocardiograms, for pregnant women; Paediatric services established within Emergency Care Unit with semi-intensive care beds for symptomatic COVID-19 patients; Vaccination teams dispatched to…	Outdoor community settings for immunization; Delivery of contraceptives to homes, door-to-door medical abortion counselling and FP commodities, EPI services delivered by motorbikes and vans (some provinces).	N/a	Increase in services and referrals provided by CMWs at community level across geographical areas, i.e. FP and ANC services, home birth, basic emergency obstetric care and community newborn care; Enhanced mobile services for FP, ANC and nutrition, particularly in camps for internally displaced people; Mobile units conducting examinations for physical and mental health among children in wake of sch…	Home visits for patients with chronic conditions; People living with HIV visited at home for management of ART side effect	Home visits to individuals by community-based health workers limited. Priority given to highrisk pregnant women, mothers, newborns with complications and low-birth-weight babies; Distribution of contraception by Community Health Care Providers at community clinics	RMNCAAH primary care services available from previously non-functional health facilities (sub-health centre from Village Hiroli, Dantewada, Chhattisgarh State); House-to-house visits conducted by ASHA or health workers/COVID warriors for COVID-19 purposes utilized to enquire about services for women and children and provide linkages to required services; Primary health centres offer safe MCH serv…	n/a	Outreach programmes for routine child health services such as vitamin A and immunization (i.e. measles and rubella campaign)	Modified Integrated Medical Outreach Programme providing immunization and contraceptive access and general health care for mothers and young children in rural and remote areas
Safe patient workflow	PPE for health workers, and IPC in all health facilities. - Screening, triage and isolation for COVID-19 patients. - Spatial reorganization in labour and postpartum wards	Provision of PPE in health facilities managing COVID-19 cases; Spatial reorganization in labour and postpartum wards	IPC measures, PPE for health workers in facilities; Triage, screening and isolation for pregnant women and children; Spatial reorganization in labour and postpartum wards; Birth companions limited to one person per patient	PPE for health workers, IPC in facilities; Screening, triage and isolation of COVID-19- symptomatic patients; Modifications for better ventilation in labour wards; Masking of women in labour	IPC measures enforced in facilities and while conducting anthropometric measurements, PPE for staff and clients; Spatial reorganization of beds in labour and postpartum wards, Maternal and newborn health Triage, screening and isolation algorithms for pregnant women, newborns and children with suspected/confirmed COVID-19	PPE for health workers	Screening, triage and isolation procedures in all facilities, and referral to home care or COVID-19 “green” hospitals (hospitals identified for treatment of COVID-19 patients)	Separate treatment times and areas for COVID-19 and non-COVID-19 symptomatic patients, maternity hospital dedicated to pregnant women with suspected and confirmed cases of COVID-19 established; Maternal and newborn health; Paediatric ward health providers work longer scheduled shifts, i.e. 10-day shifts followed by 10 days off, to reduce infection risk	Screening, triage and isolation facilities for pregnant women; IPC in facilities and PPE for health workers	Triage, screening and isolation centres for COVID-19-positive patients; PPE for health workers in isolation centres, PHCs and nutrition centres	IPC measures during service delivery and distribution of PPE for health workers; Screening, triage and referral to isolation centres in 13 governorates, including one isolation centre for emergency obstetric care	IPC standards implemented and health facility staff trained in IPC procedures	IPC and PPE for maternity care facilities ; Screening triage and isolation for women at facilities; Use of mask in labour room mandated; Long-acting and permanent methods for FP service providers orientated through virtual technology	PPE for health workers conducting deliveries in Jharkhand State (Ranchi/Ramgarh/Khunti); Labour room spatial arrangements to reduce COVID-19 risk in shared spaces ( in Danapur, Bihar State); Pre-birth waiting rooms created to ensure timely service provision; 19 in Sukma and 5 in Dantewada, Chattisgarh State; Separate wing and entrance for all ANC services and dedicated staff in Chhindwara, Sub-di…	PPE for health workers and midwives in health centres, and IPC in hospital facilities; App platforms (Viber, Facebook Messenger) set up among health department officials to liaise on quarantine care General practitioner and paediatric teleconsultations for children in some hospitals; Free teleconsultations and information on FP and sexual health provided by NGO partner.	PPE for health workers, and IPC in facilities	IPC measures in facilities, Screening, triage and isolation with separated maternity ward in centre for pregnant women with COVID-19
Telehealth and digital technology	Teleconsultations for pregnant women unable to travel to health facilities, including for ANC and prescriptions	Online training modules for obstetrics, neonatal emergency care and other RMNCAAH services; Use of WhatsApp for training provincial health officials in promoting breastfeeding during COVID-19 Maternal and newborn health; Hotline for FP advice and prescription renewal	Mobile learning platform (LEAP), interactive text messages and interactive voice response for training HEWs on RMNCAYH services during COVID-19; Virtual technology for staff meetings, stakeholders and diaspora health professionals ; Mobile app for training HEWs to deliver PMTCT services; Mobile phones and other virtual platforms for PMTCT counselling	Online/virtual technology and text messages for meetings, training and reporting; Text messaging to provide psychosocial support and mental wellness for families; Social media, digital platforms and hotlines for advice and access to RMNCAEH+N services for pregnant women, mothers and girls; Mobilization of commercial digital marketing platform (Konga) for home delivery of contraceptives to women, …	MomConnect linked to HealthWorker Alert (part of HealthConnect mobile health services) to provide front-line staff with psychosocial support and updated service delivery information; Training via virtual platform (Knowledge Hub SA) for SRH, IMCI, EPI and anthropometric measurement; Virtual communications technology used by National Department of Health (NDOH) to support and provide technical guid…	Social media platforms, e.g. WhatsApp, used by youth peers to advocate for contraceptive use among adolescent girls and young women; Online training of FP providers by civil society organizations; Psychosocial and ART adherence counselling via phone and WhatsApp for adolescents and mothers, and text message appointment reminders	Virtual care through telemedicine and WhatsApp ; Use of digital technology for orientation and training of health personnel, monitoring of population health problems, and health education for the general population; Government-supported youth initiatives incorporating WhatsApp and call centres to provide health information and service referrals; Regional Health Secretariat and neighbourhood clini…	Procurement and implementation of telemedicine consultations to increase user access and reduce inperson contact at health facilities; Volunteer health workers offer teleconsultations over WhatsApp and Instagram about pregnancy and COVID-19; Guidelines on health care for older people during the pandemic developed and disseminated, e.g. healthy eating, practice of leisure activities, physical exer…	Helplines for domestic abuse and mental health support; Mobile phone apps, WhatsApp for accessing RMNCAAH services, i.e. telehealth consultations for maternal and newborn care in cities	Telemedicine, e-health and m-health hotlines established, i.e. hotline/call centre for FP and virtual consultations; WhatsApp used to send results, prescriptions; Mobile phones distributed to community leaders in GBV prevention networks	Hotline services for FP, ANC and support for women and girls at risk of/experiencing violence (e.g. WhatsApp for medical consultations including obstetrics/gynaecology); Training of CMWs in emergency obstetric care enhanced to include more FP and ANC services; Training of medical staff and postgraduate students in IMCI; Hotline service for older people on general health, COVID-19 prevention and c…		24/7 telecounselling services via government call centres ; Digital platforms (WhatsApp, Viber), hotlines and telemedicine and support services on maternal, child, reproductive and adolescent health provided (some 24/7); Teleconsultancy for ANC provided by Obstetric and Gynaecological Society of Bangladesh at tertiary and community levels Maternal and newborn health Virtual orientation on materna…	Telemedicine digital platform E-Sanjeevani for caregivers, medical professionals and those seeking health services; Department of Personnel and Training launched a learning platform (https://www.pradhanmantriyojana.co.in/igot-onlinetraining-portal-covid/) for all frontline workers for training and to provide updates on coping with the pandemic; Telemedicine training and webinar series on providin…	Cash transfer to pregnant women and children less than 2 years using the Ngwe Byte app; Government help line for emergency calls, including for GBV; Teleconsultations and hotline for older people’s health and psychological support	Virtual communication of interim RMNCH guidance to health facilities; Online portal for providing mental health and psychological support to health care providers ; Postpartum mothers and newborns followed up by phone on Days 1, 3, 7 and 28 postpartum, and home visits conducted if necessary; Helpline and teleconsultations for FP, ANC, PNC and other maternal and child health-related services; Safe…	Teleconsultations for FP advice by NGO partner; National youth hotline (Liña Foin-Sa’e) to provide information on RH to young people
Optimizing workforce capacity	Increased distribution of delivery vouchers and baby boxes to pregnant women in four regions to encourage delivery in public health facilities	Redeployment and accelerated retraining of nursing staff as midwives for uncomplicated births; Training for midwives, sexual and reproductive health (SRH) educators, nutrition trainers and providers on aspects of COVID-19	Training health workers on COVID-19 protocols	Additional front-line health workers recruited and trained to provide RMNCAEH+N services; Government incentive pay for health workers; Training health workers on FP, social and behaviour change communication materials, Integrated Management of Childhood Illness (IMCI), IPC measures in facilities and GBV; Training of health workers, pharmacists, medicine vendors and community pharmacists on LARC, …	Recruitment of additional retired and contract staff, e.g. Cuban doctors; Suspension of redeployment/rotation of staff in obstetric or newborn/neonatal facilities, wards or clinics to other wards/clinics; Psychosocial support and information for staff through HealthConnect app/HealthWorker Alert; Midwifery staff redeployed to facilities with greatest needs	Transport for health workers organized where needed; Improvisation of overnight lodging facilities for health workers in some districts; Training of trainers in Essential Health SERVICES, Daily risk allowance for health workers	n/a	Emergency recruitment of extra health workers; Volunteer community group outreach via newsletters and social media to inform and advise target populations on SRH, COVID-19, general health services and mental health; Relocation of specialists to primary health centres to expand access to care for pregnant women; Letters sent by post to disseminate information on child health services, i.e. opening…	Training for health providers using distance learning/ e-courses ; Redeployment of personnel from departments with low patient load to RMNCAAH departments; Mobilizing previously non-active female doctors for digital delivery of RMNCAAH services through private partnerships	Redeployment and temporary recruitment of health workers; Reinforced communications with health workers; Incentives and staff retention efforts for health workers in select areas; Training of staff from hospitals on updated paediatric and obstetric/gynaecological protocols, emergency obstetric and newborn care	Health workers retained with incentives to prevent health system collapse due to reduction in donor support; Training on IPC protocols and measures for health workers and community health volunteers; Provision of psychosocial support in the community for CMWs	Recruitment of new nurses due to staff retirement or resignation during pandemic; Specialized doctors joined PHC providers to ensure coverage of home visits; Hospital and outpatient health workers provided with food incentives	Recruitment of additional doctors, nurses and midwives	Additional nursing staff redeployed from other facilities in Chhattisgarh State; Private doctors delivering emergency ANC and childbirth services in Chhindwara, Madhya Pradesh State); Online training of 11 500+ paramedical staff along with obstetric and gynaecological association on continuation of RMNCAH services	Volunteer training in health services and psychosocial support for pregnant mothers, newborns, children, older people and survivors of GBV conducted via online platform/video conferencing
Communications strategies	Broadcast, print and social media campaigns to raise awareness of reopening of health facilities for routine services - Community mobilization of youth groups to raise awareness of RMNCAAH service availability and changes - Broadcast, social media and digital campaign against inter-personal violence and gender-based violence (GBV), and awareness-raising of child mental health and abuse - CHWs to …	Media channels used in the community and in hospitals to raise awareness on breastfeeding; Broadcast media programming on COVID-19 and SRH for adolescents and youth	Public health broadcasts on protecting mental health during lockdown, HEWs raise public awareness of FP and RMNCAYH service continuity	Broadcast messages and awareness raising by nongovernmental organizations (NGOs)/community groups on accessing essential RMNCAEH+N services and immunization; Religious/community leaders mobilized to facilitate community health interventions in some areas; Youth peer networks provide health information through various media; Outreach activity on FP services (select states); Public messaging for fa…	Broadcast and social media campaign for health messaging on breastfeeding and service continuity for immunization, child health and nutrition, SRH and ANC	Door-to-door and community outreach to encourage timely medical care-seeking among women, refugees; Community outreach by peers and experts to provide information and counselling in some districts; Regional broadcast channels to raise awareness on how to access FP services	n/a		Public broadcast channels, social media (Instagram) and health partners relayed public messages on COVID-19 protection and SRH, safe motherhood, self-care for pregnant women, nutrition and GBV	Various communication modalities with messaging aimed at improving care-seeking behaviour and knowledge and perceptions of the public about COVID-19; Awareness-raising activities on FP, maternal, newborn and child services, GBV and nutrition services specifically targeting migrants and displaced persons; Awareness-raising for FP service availability through national broadcasting channels and comm…	n/a		Community and volunteer groups engaged to help distribute health care information to families; Community radio messages for raising awareness on maternal, child, reproductive and adolescent health and FP services; Social and behavioural change communication materials (print/audio/visual) developed and disseminated at various levels	Women’s self-help groups engaged in community sensitization on COVID-19	Ministry of Health and Sports website provided messages on menstrual hygiene, self-care and nutrition and hosted frequently-asked questions for pregnant and lactating mothers and newborns/ infants	RMNCAAH information in local catchment area provided via public media; Mobile text messages for SRH awareness	Dissemination of video messages on children’s rights, health care, child protection and COVID-19 for children

## Sheet: Sheet 3(SR-13)
Impact of Covid-19 on SRMNCAH services, regional strategies, solutions and innovations: a comprehensive report Link
Countries	Bhutan	India	Indonesia	Maldive	Myanmar	NEPAL	Srilanka	Thailand	Timor- Leste	DPR Korea	Bangladesh
Findings	Prevention of infections among health workers was addressed through the operational guidelines of MCH services; Continued medical education and capacity development of health-care providers was provided online; Private sector funding to support government mobilization of PPEs was mobilized to supplement existing stock; Some services (e.g. ANC, essential newborn care and family planning services) …	Two guidelines were developed, namely, “Enabling delivery of essential health services during the COVID-19 outbreak” (14 April 2020), and “Guidelines on provision of RMNCAH+N services during and post-COVID-19 pandemic” (24 May 2020). Critical services for women, children and adolescents were provided irrespective of their COVID-19 status; The walk-in ANC was provided at health facilities with IPC…	a. ANC services were shifted to the online mode. b. Pregnancy and childbirth services were modified. c. PNC-first visit was conducted within a health facility, PNC visit 2, 3, 4 were done through home visits or remote contact. d. Family planning services and methods were modified. e. IMCI and COVID-19 protocols were combined with triage protocols. f. Routine immunization for children under the ag…	a. digitization of MCH records to further harmonize real-time monitoring of service data, and monitoring of stocks of PPE and essential drugs through the Central Medical Supply of the Ministry of Health. b. Outreach programmes have been conducted for ensuring timely ultrasound scan and ANC consultations for clients. c. Family planning commodities were distributed to all health facilities and outr…	a. A booking system for immunization services was introduced at tertiary hospitals. B. Elective surgeries were postponed at tertiary and secondary hospitals and the focus shifted to emergency RMNCAH services • In terms of human resources for health (HRH): targeted deployment of HRH for the three COVID‐19 designated hospitals and centre. HRH skilled in taking care of critically ill patients, emerg…	1. Interim guidance for SRMNCH services during the COVID-19 pandemic as developed by the MoHP was approved and rolled out. 2. Regional guidelines on the continuity of SRMNCAH services have also been used. These guidelines cover all services for women, newborns, children and adolescents, including gender-based violence. 3. In the process of ensuring service continuity, Nepal realized that an alter…	providing care in the “new normal” phase (including high-risk approach in antenatal care, growth monitoring and immunization services, PPE and protective measures; implementation of national technical guidelines and reorganization of clinic services). 2. developed many guidelines, such as the Preparedness and Response Plan, rational use of PPE, hospital preparedness, and Stakeholder Engagement Pl…	1. protect essential SRMNCAH services, including development of service guidelines on SRMNCAH in an emergency; 2 use of online/telecommunication technology for counselling services; 3. continuous training for health service providers on SRMNCAH. 4. MCH and family planning and birth control services at the community level through village health volunteers, visits families, provides information and…	All SRMNCAH services were provided at all levels. Family planning services and methods, routine immunization for under-five children, and nutrition counselling and growth monitoring of under-five children were continued at the community level through community (SISCa) and mobile clinics. MoH developed specific clinical protocols and guidelines for ANC, intrapartum and immediate postpartum care, e…	Mentioned services are continued but not ' how' part of coping measures	1. National Guidelines on MNCH&FP Services had been developed in the context of COVID-19 2. IPC training (online and face-to-face) had been provided to all frontline service providers and Virtual orientation had been provided on MNCH guideline for all mid-level managers. 3. Action plans (short/medium/long-term) were prepared and executed. 4. A triage system in all health facilities to ensure serv…

## Sheet: Sheet 4(SR-14)
	Containment strategies: lessons from early COVID-19 responses in five African countries (SR-14)
	Ethiopia	Kenya	Nigeria	Rawanda	Senagal
	a. The Ministerial Committee took several coordinated decisions across sectors including the closure of primary and secondary education, suspending face-to-face classes and interactions in universities, restricting gatherings, enforcing hand hygiene and face coverings and restricting physical contact	Government of Kenya established the National Emergency Response Committee (NERC) on coronavirus to ensure cohesive and effective coordination of the country’s preparedness efforts with mandate included coordinating disease surveillance, building capacity of health-care workers, coordinating the supply of tests and other medical supplies, and developing mitigation strategies	International and interstate travel restricitons; president signed into law the COVID-19 Health Protection Regulations 2021	National COVID-19 Joint Task Force was set up and COVID-19 prevention and control guidelines were issued	Preventive measures to ensure social distancing were also put in place (mask wearing and curfews among others)
	implementation of prevention measures; , respiratory hygiene measures, such as face coverings, physical contact	Several containment measures had been put in place by NERC. These included mandatory screening of persons entering the country; suspension of international conferences, meetings and events; suspension of non-essential international travel; provision of personal protective equipment to all county health facilities and security and response teams; and increasing diagnostic capacity		Control measures include lockdowns, hygiene measures (hand washing), physical/social distancing, use of face masks, school closures, prohibition of public gatherings, and closure of non-essential business and economic activities	budget was made available for the resilience package and allocated to the health system to improve testing, treatment, tracing and prevention, and to enable the recruitment of 1500 additional health workers, especially in rural districts
	Ethiopian Public Health Institute (EPHI) launched the ‘COVID-19 Plan Revitalization Movement’, focuses on enhancing the COVID-19 response by increasing community awareness through risk communication and community engagement, detection capacity and improving the quality of care at national and subnational levels	government also adopted a targeted approach with restrictions on movement and other measures targeted at key hotspots		extensive testing effort has been at the centre of the national response.
				Rwanda has been recognized for its use of different technologies to help contain the virus. For example, the internet and SMS have been used to reinforce public health messages across communities and remind people of the importance of prevention measures. Other technological solutions employed have included the use of artificial intelligence and robotics for patient management and data recording …
				A targeted approach to data collection and training has helped monitor the spread of infection. Rwanda uses focused strategies to assess the spread of the virus, including random vehicle stops by COVID-19 testers. Testing is also compulsory for all those entering Rwanda. Training for front-line health-care workers (nurses, medical doctors, hygiene officers and others) has been delivered to ensure…
				established strong online COVID-19 surveillance dashboard
				stiff penalties in place for not respecting containment measures.

## Sheet: Abbreviations
	Abbreviations
	WHO	World Health Organization
	UNICEF	United Nations Children’s Fund
	PMNCH	Partnership for Maternal, Newborn & Child Health
	AKU	Aga Khan University
	ICRH	International Center for Reproductive Health
	USAID	United States Agency for International Development
	IPA	International Pediatric Association
