# Supplementary material for: Resilience of primary healthcare system across low- and middle-income countries during COVID-19 pandemic: a scoping review
Source: Health Res Policy Syst. 2023 Sep 18;21:98. doi: 10.1186/s12961-023-01031-4 (PMC10507852; doi:10.1186/s12961-023-01031-4)
Supplement: Supplementary file 2 — Additional file 2. Analysis [file 12961_2023_1031_MOESM2_ESM.xlsx]

## Sheet: Governance
	Governance
	Adequate and effective leadership				Coordination of activities across government and key stakeholders
	Having a clear vision for effective PHC strategy	Reliance on best available evidence but adopting the precautionary principle where evidence is uncertain	Culture of learning; Ability to act fast; Effective (esp. about uncertainty)	Community participation; Participation in the international community (e.g. joint procurement, clinical networks, etc.)	Presence of a clear and widely understood strategy;	Coordination within government (horizontal and vertical) and key stakeholders including civil society
	Leadership at many levels has also played a critical role in strengthening the health workforce with regards to creating surge capacity, protecting the health and well-being of health workers, and the roll-out of vaccination programmes (Europen LMICs) [SR-5]	Operational guidelines for the continuity of SRMCAH were created at two levels. At the health systems level, guidelines/standard operating procedures (SOPs) were prepared to facilitate the implementation of contingency plans and policies (Bhutan) [SR-13]	Efficient functioning of health systems was boosted by the implementation of stewardship and good governance (Bhutan) [SR-13]	rapidly developed, new public-private partnerships have enabled some countries to gain faster access to and more stable supplies of products and services (European LMICs) [SR-5]	The Ministerial Committee took several coordinated decisions across sectors including the closure of primary and secondary education, suspending face-to-face classes and interactions in universities, restricting gatherings, enforcing hand hygiene and face coverings and restricting physical contact (Ethiopia) [SR-14]	Coordinating effectively within (horizontally) and across (vertically) levels of government for instance a. created new entities, such as special government emergency committees ( North Macedonia, Ukraine), b. an Operational Intersectoral Headquarter (Serbia) [SR-4]
	president signed into law the COVID-19 Health Protection Regulations 2021 (Nigeria) [SR-14]	Two guidelines were developed, namely, “Enabling delivery of essential health services during the COVID-19 outbreak” (14 April 2020), and “Guidelines on provision of RMNCAH+N services during and post-COVID-19 pandemic” (24 May 2020) (India) [SR-13]	The Integrated Government Online Training (i-GOT) delivers training not only for the Ministry of Health and Family Welfare (MoHFW) personnel but also for those across the government system (India) [SR-13]	Strategic Preparedness and Response Plan provided a structure for a comprehensive and coordinated multisector response approach that many countries adopted to guide their response (Southeast Asia. All countries are LMICs) [SR-6]	Ethiopian Public Health Institute (EPHI) launched the ‘COVID-19 Plan Revitalization Movement’, focuses on enhancing the COVID-19 response by increasing community awareness through risk communication and community engagement, detection capacity and improving the quality of care at national and subnational levels. (Ethiopia) [SR-14]	highest level of engagement from government with multisectoral oversight and coordination bodies (Immunization) (Southeast Asia) [SR-6]
	The government issued national-level policy guidance related to RMNCH service continuity (Kenya, Mozambique, Uganda, and Zimbabwe) [SR-20}	Interim guidance for SRMNCH services during the COVID-19 pandemic as developed by the MoHP was approved and rolled out (Nepal) [SR-13]	Since the announcement of the epidemic in China, the Moroccan government has deployed an institutional and risk-based communication strategy without having any COVID case notified in country (Morocco) [SR-15]	Strengthening of public health at subnational levels: Engagement of communities in communications and testing campaigns (Ethiopia) [SR-16]	Government of Kenya established the National Emergency Response Committee (NERC) on coronavirus to ensure cohesive and effective coordination of the country’s preparedness efforts with mandate included coordinating disease surveillance, building capacity of health-care workers, coordinating the supply of tests and other medical supplies, and developing mitigation strategies (Kenya) [SR-14]	Partnership and engagements: The National Primary Health Care Development Agency (NPHCDA), multisectoral partners and stakeholders, and donors collaborated closely to develop a plan for continuing and optimizing PHC services during the COVID-19 pandemic (Nigeria) [SR-9]
		developed many guidelines, such as the Preparedness and Response Plan, rational use of PPE, hospital preparedness, and Stakeholder Engagement Plan (SEP) (Srilanka) [SR-13]			Country preparations and responses to the pandemic ( included strengthening of the health system, isolation rooms, laboratory facilities, PPE distribution as well as encouraging preventive measures., and reactivation of RMNCH working group) (Timor-Leste) [SR-13]	Corporate interest in assisting was so great that private organizations formed a coalition, the Coalition Against COVID-19 (CACOVID), to pool private-sector resources, build on individual strengths, and provide strategic and focused support to the government response (Nigeria) [SR-16]
		technical guidance from professional bodies and relevant focal points (Srilanka) [SR-13]				Decentralised decision making (Kenya & Nigeria) [SR-14]
		MoH developed specific clinical protocols and guidelines for ANC, intrapartum and immediate postpartum care (Timor-Leste) [SR-13]				coordinated multi-sectoral response: eg. Ethiopia took several coordinated decisions across the health, education, trade and culture sectors within the first few weeks of the pandemic (Ethiopia) [SR-14].
		National Guidelines on MNCH&FP Services had been developed in the context of COVID-19 (Bangladesh) [SR-13]				coordinated multi-sectoral response: Senegalese response, where public health and economic strategies were seen as inseparable (Senagal) [SR-14]
		National COVID-19 Joint Task Force was set up and COVID-19 prevention and control guidelines were issued (Rawanda) [SR-14]				coordinated multi-sectoral response: The Nigerian public health response was also embedded in a multisectoral approach, aware of wider concerns about hunger, education, access to water and sanitation, job safety and other (Nigeria) [SR-14]
		Governemnt undertake Control measures include lockdowns, hygiene measures (hand washing), physical/social distancing, use of face masks, school closures, prohibition of public gatherings, and closure of non-essential business and economic activities (Rawanda) [SR-14]				National COVID-19 Joint Task Force and COVID-19 prevention task force was setup [14]
		Several containment measures had been put in place by NERC. These included mandatory screening of persons entering the country; suspension of international conferences, meetings and events; suspension of non-essential international travel, provision of personal protective equipment to all county health facilities and security and response teams; and increasing diagnostic capacity (Kenya) [SR-14]				Appropriate Governance and Coordination: Political commitment at highest level, model of organization and coordination of the response that integrates all key sectors and takes into account all levels of intervention (central, regional, and local, Ethical aspects were integrated in the policy and practices in terms of preparedness and response to the pandemic (Morocco) [SR-15]
		protect essential SRMNCAH services, including development of service guidelines on SRMNCAH in an emergency (Thailand) [SR-13]				Preparedness: Multisectoral Coordination Committee formed at facility level Frequent online meetings with PHC facilities to support maintenance of essential health services Scaled-up regular monitoring of essential health service activities at primary level – community clinics (Bangladesh) [SR-25]
		Developing formal channels for transferring science into policy by newly establishing expert advisory group (Bosnia and Herzegovina) [SR-4]

## Sheet: Financing
	Financing
	Ensuring sufficient monetary resources in the system and flexibility to reallocate and inject extra funds into the system			Purchasing flexibility and reallocation of funding to meet changing needs
	Ensuring sufficient monetary resources in the system and flexibility to reallocate and inject extra funds	Ensuring the financing arrangement prioritize provision of essential PHC health care services	Any evidence of disaster risk financing mechanism	Ability to quickly adapt procurement and payment systems while maintaining transparency, timeliness, and quality, including measures to prevent corruption
	Federal government funding for local vaccine production to boost childhood vaccinations (Nigeria) [SR-9]	Securing additional funding through loans and grants: by financial assistance and Securing additional funding through debt service relief from international lending institutions such as the IMF (e.g. Ukraine) [SR-4]	complemented government funds with humanitarian aid ( Kyrgyzstan, North Macedonia, Serbia and Ukraine) [SR-4]	Loans and importation duty waivers granted to pharmaceutical firms FOR immunization (Nigeria) [SR-9]
	During the pandemic, atypical sources of funding PPE were explored including use of personal funds at hospitals and PHCs, philanthropic personal donors, and some local government area (LGA) leaders (Nigeria) [SR-18]	prior investment in primary health care and resilient health systems led to more efficient responses (Southeast Asia LMICs) [SR-6]	Reducing financial barriers to access: Nigeria scaled up the delivery of social assistance to mitigate the financial impact of the pandemic on poor and vulnerable households. This involved increasing coverage of the National Social Safety Nets Project (NASSP) routine cash transfer programme (Nigeria) [SR-9]	SEA Region countries adopted policies to reduce financial barriers to care, to mitigate the immediate economic impacts of national lockdowns, and streamline public financial management systems to enable the rapid procurement of essential resource commodities (Southeast Asia, LMICs) [SR-11]
		Private sector funding to support government mobilization of PPEs was mobilized to supplement existing stock (Bhutan) [SR-12]	Insurance cover for healthcare workers have been offered and payments to families announced in the unfortunate event of death of a healthcare worker in line of duty (India) [SR-13]	Incorporated system to ensure rapid procurement of essential resource commodities (Southeast Asia, LMICs) [SR-11]
		budget was made available for the resilience package and allocated to the health system to improve testing, treatment, tracing and prevention, and to enable the recruitment of 1500 additional health workers, especially in rural districts (Senagal) [SR-14]	Government removal of user fees (Southeast Asia LMICs) [SR-26]

## Sheet: Health workforce
	Health work force
	Appropriate level and distribution of human resources		Recruitment and capacity building of health workforce	Motivated and well supported workforce
	Workforce available and well deployed to provide services	Ability to mobilize additional human resources (including recruitment of Health workforce)	Recruitment and Capacity building of Health workers	Ensuring mental health (e.g. psychological counselling), family (e.g. childcare), physical (e.g. respite breaks) and financial support for health care workers
	Health work force: Staff were redeployed within and between facilities (Kenya) [SR-1]	Mobilizing previously non-active female doctors for digital delivery of RMNCAAH services through private partnerships (Pakistan) [SR-12]	Training of healthcare workers a. how to optimize triage during the pandemic; b. how to notice Covid signs and symptoms; and how to protect themselves from contracting the virus. c. Community health volunteers (CHVs) were trained on Covid-19 prevention measures, and administrators and support staff were trained on Covid-19 and how to handle waste generated from health facilities (Kenya) [SR-1]	Staff received counselling and psychosocial support on how to cope with the pandemic (Kenya) [SR-1]
	healthcare workers were required to work in shifts – usually a week long shift, followed by a week off duty or extra task to manage the workload in case of other staff absence (Malawi) [SR-3]	Redeployment and temporary recruitment of health workers (Sudan) [SR-12]	Rohingya refugees were trained as community health volunteers (CHVs), in order to support the COVID-19 response as well as to provide essential health services (Bangladesh) [SR-7]	Many countries have organized helplines or apps and online support for mental health of health workesrs (Balgaria) [SR-4]
	Alternate duty roster prepared for HR to complete registration process (India) [SR-8]	India adopted several human resource strategies such as expediting the filling up of existing vacancies, redeploying staff from non-affected areas and facilities, utilizing fit retirees for non-COVID services and roles (India) [13]	In India CHWs have been trained in COVID-19 prevention activities including preventing spread of rumours and misinformation (India) [SR-7]	Psychosocial support and information for staff through HealthConnect app/HealthWorker Alert (South Africa) [SR-12]
	Suspension of redeployment/rotation of staff in obstetric or newborn/neonatal facilities, wards or clinics to other wards/clinics (South Africa) [SR-12]	mobilizing resources from several health agencies, Railways and public sector undertakings, hiring nongovernmental and private sector health workforce, ensuring temporary engagement beyond the sanctioned regular/contractual strength and empanelling human resources to provide essential non-COVID-19 related services (India) [13]	Training of PHC staff on Updated care protocol for pregnant women survivors of violence; Identification and monitoring of vulnerable older people at risk, along with establishment of care plans for cases (Brazil) [SR-12]	Transport for health workers organized where needed; Improvisation of overnight lodging facilities for health workers in some districts (Uganda) [SR-12]
	Relocation of specialists to primary health centres to expand access to care for pregnant women (Brazil) [SR-12]	Additional HR for health acquired and health workforce reorganised to bring services to a normal level (Nepal) [13]	Training of human resources working at health facilities on COVID-19 and biosafety (Bolivia) [SR-12]	Incentives and staff retention efforts for health workers in select areas (Sudan) [SR-12]
	Redeployment of personnel from departments with low patient load to RMNCAAH departments (Pakistan) [SR-12]		staff trained in IPC procedures (Tajikistan) [SR-12]	Health workers retained with incentives to prevent health system collapse due to reduction in donor support (Yemen) [SR-12]
	Additional nursing staff redeployed from other facilities (India) [SR 12];		Training of CMWs in emergency obstetric care enhanced to include more FP and ANC services and Training of medical staff and postgraduate students in IMCI (Yemen) [SR-12]	Provision of psychosocial support in the community for CMWs (Tajikistan) [SR 12]
	human resources for health allocations (Bhutan) [SR-13]		Training for midwives, sexual and reproductive health (SRH) educators, nutrition trainers and providers on aspects of COVID-19 (Congo) [SR-12]	remote platforms were established to provide psychological support and counselling services to health professionals (Morocco) [SR-15]
	Staff were re-located to provide specialized care in designated hospitals (Srilanka) [SR-13]		Training health workers on COVID-19 protocols (Ethiopia) [SR-12]	Older staff members and those with co-morbidities were shielded from working in high exposure areas. The healthcare workers were regularly screened (South Africa) [SR-24]
	Measures such as relocation of staff for specialized MNCH care in designated hospitals and safeguards to strengthen health workforce protection were put in place (Srilanka) [SR-13]			Provision of accommodation close to facility and transport to facility (Bangladesh) [SR-25]
	Redeployment and accelerated retraining of nursing staff as midwives for uncomplicated births (Congo) [SR-12]		Training health workers on FP, social and behaviour change communication materials, Integrated Management of Childhood Illness (IMCI), IPC measures in facilities and GBV (Nigeria) [SR-12]	Government incentive pay for health workers (Nigeria) [SR-12]
	optimizing the available health workforce, including using students, expanding scope of practice (SoUtheast Asia LMICs) [SR-11]		Training of trainers in Essential Health SERVICES, (Uganda) [SR-12]	Daily risk allowance for health workers (Uganda) [SR-12]
	Midwifery staff redeployed to facilities with greatest needs (South Africa) [SR-12]		Training for health providers using distance learning/ e-courses (Pakistan) [SR-12]	The Government offered equivalent of two months’ basic salary to all frontline health service providers as one-time incentive (Bangladesh) [SR-13]
	Task shifting (Myanmar) [13]		Training of staff from hospitals on updated paediatric and obstetric/gynaecological protocols, emergency obstetric and newborn care (Sudan) [SR-12]	Financial compensation to support health workforce in form of either one-time bonus payments (e.g. Bosnia and Herzegovina, Kyrgyzstan, Russain Fedearation , Ukraine)
	Task shifting/role delegation (Souteast Asia LMICs) [SR-26]		Training on IPC protocols and measures for health workers and community health volunteers; Provision of psychosocial support in the community for CMWs (Yemen) [SR-12]	Monthly salary increases for the duration of the crisis (e.g. Albania,) from the central government [SR-4]
	Trained Rohingya refugees (worked as CHVs) ensured that routine health care support, including immunizations, management of non-communicable diseases, and maternal and child health support, continued in the community (Bangladesh) [SR-07]		Training on IPC protocols and measures for health workers and community health volunteers (Tajikistan) [SR 12]	Online portal for providing mental health and psychological support to health care providers (Nepal) [SR-12]
			Volunteer training in health services and psychosocial support for pregnant mothers, newborns, children, older people and survivors of GBV conducted via online platform/video conferencing (Myanmar) [SR-12]
			Online training of 11 500+ paramedical staff along with obstetric and gynaecological association on continuation of RMNCAH services (India) [SR-12]
			Online refresher training was offered to health professionals in relevant SRMNCH areas (Maldive) [13]
			alternative capacity-building approaches were adopted (nepal) [SR-13]
			Staff were also trained on use of PPE (Srilanka) [SR-13]
			continuous training for health service providers on SRMNCAH (Thailand) [SR-13]
			IPC training (online and face-to-face) had been provided to all frontline service providers and Virtual orientation had been provided on MNCH guideline for all mid-level managers (Bangladesh) [SR-13]
			Continuous capacity-building for health workers through training, motivation, psychological support (Nigeria) [SR-18]
			vaccinators trained in IPC measures (Bangladesh) [SR-25]
			All health workforce trained on IPC measures; enhanced IPC training for COVID-19 designated health workers (Bangladesh) [SR-25]
			Continuous capacity building of MNCH health personnel (Nigeria) [SR-9]
			Telemedicine maternal preparedness classes conducted by health professionals (Nigeria) [SR-9]
			Continued medical education and capacity development of health-care providers was provided online (Bhutan) [SR-13]
			Recruitment of contractual staff and Re-recruitment of retired health staff (India) [SR-8]
			Recruitment of new health professionals (Malawi) [SR-23]
			recruitment of 1500 additional health workers, especially in rural districts (Senagal) [SR-14]
			to ensure continuity of essential services 2000 medical doctors and 5000 nurses newly recruited and posted to primary-level health facilities (Bangladesh) [SR-25]
			Recruitment of additional doctors, nurses and midwives (Bangladesh) [SR 12]
			Emergency recruitment of extra health workers (Brazil) [SR-12]
			Additional front-line health workers recruited and trained to provide RMNCAEH+N services (Nigeria) [SR-12]
			Recruitment of additional retired and contract staff, e.g. Cuban doctors (South Africa) [SR-12]
			Additional human resources (doctors, nurses, midwives and laboratory technicians) were recruited (Bangladesh) [SR-13].

## Sheet: Service Delivery
	Service Delievry
	Absorptive, adoptive and transformative capacity			Essential package of services			Evidence of service related to COVID-19 testing, isolation, and quarantine	Ability to deliver services safely
	Absorptive capacity: PHC continue to deliver the same level (quantity, quality, and equity) of basic healthcare services and protection to populations	Adoptive capacity: determines the health system actors to adapt to the crisis to deliver the same level of healthcare services with fewer and/or different resources	Transformative capacity: the ability of health system actors to transform and reorient the functions and structure of the health system to respond to a changing environment.	Having a package of services that is properly resourced, organized and distributed;	Identifying vulnerable population groups (ensuring that appropriate data are collected) and ensuring adequate access to services	Evidence of continuing essential public health functions (including health education and awareness)	Having strong (or strengthening) public health capacity (with a system to Find, Test, Trace, Isolate, and Support	Having strong (or strengthening) primary health in maintaining non-COVID essential services to catchment populations	Mechanisms in place to ensure effective implementation of infection prevention and control in health care settings
	special guidelines were put in place to ensure that pregnant and breastfeeding women continued to receive the requisite care without any disruption guidelines also ensured that no pregnant woman was refused MNCH services due to barriers such as cost (Kenya) [SR-1]	Partial closure of facilities, limited services and numbers of users- Restricted hours in healthcare facilities; Limited provision of services, restrictions on user numbers and visitors (Kenya); [SR-1]	CHW were tasked with additional responsibilities, including sharing information about Covid-19 and prevention measures, and making home visits to people who tested positive for Covid and disinfecting their homes as they recovered (Malawi) [SR-3]	engagement with private sector for psyhiatric/ psychological counselling services(Telangana, India) [SR-8]	continued high priority services such as vaccinations, RCH, care of vulnerable populations such as young infants and older adults (Assam, India) [10]	CHWs played vital role in preventing the spread of rumours and misinformation regarding COVID-19 (India) [SR-7]	Primary health care (PHC) providers supported public health surveillance teams in contact tracing (Albania) [SR-4]	Medicines provided at doorsteps by front line workers and NGO staff (India) [SR-8]	Guidelines on provision of MNCH services during the Covid-19 pandemic , which emphasized necessary preventive measures to be put in place when offering services in the context of the Covid-19 pandemic (Kenya). [SR-1]
	health workers followed their regular schedules, while in others scheduling changes and rotation arrangements were instigated to reduce the number of staff working in the same room at the same time (Mozambique) [SR-2]	Reorganization of space for service provision: screening and triage area. Sitting positions and waiting bays; waiting areas were established for clients coming to the facility were clearly marked (Kenya) [SR-1]	extension of the service delivery capacities of health systems to hard-to-reach communities through millions of health worker and volunteer visits, teleconsultations and doorstep delivery of medical products (Southeast Asia LMICs) [SR-6]	innovations such as the mobile itinerant diagnostic facility (WoW truck), which provided diagnostic and treatment services for TB patients; government also procured trucks for TB case finding, targeting homes in TB hotspots and remote locations (Nigeria) [SR-9]	Implementation of Elderly Health Home Record Book to record personal, social and family data; health conditions; health behaviours and vulnerabilities; and guidance on self-care (Brazil) [SR-12]	the promotion of the “new normal” behaviours have been integrated in national CHW guidelines CHWs have played a critical role in promoting these “new normal” behaviours by engaging with their communities to understand people’s perceptions and by framing the behaviours in the relevant context (India) [SR-7]	CHWs have been providing COVID-19-related information to the community (Indonesia & Maldive) [SR-7]	Private doctors involved for emergency ANC services, ANC services were strengthened by home visits; Continuity of services maintained using door to door distribution of medicines for NCD, TB, HRP and ANC (Madhya Pradesh, India) [SR-8]	Preventive measures implemented to help curb the spread of the Covid-19 virus- Handwashing, use of PPE and social distancing (Kenya) [SR-1]
	children who were fully immunized were no longer required to attend under-five clinics (Malawi) [SR-3]	Reduced schedule of antenatal care (ANC) visits 1/quarter (Mozambique) [SR-2]	Infrastructure expansion: and some health facilities were revamped, created room for the provision of EHS (Nigeria) [SR-9]	Community outreach activities for adolescents on SRH, HIV counselling and testing, ANC, contraception, condom distribution and human papilloma virus immunization (Uganda) [SR-12]	Home visits by community health influencers, promoters and services programme to identify and treat abused children (Nigeria [SR-12]	Local media platforms used for information regarding COVID and non-COVID hospitals (Jharkhand, India) [SR-8]	Isolation centres were built for COVID-19 patients (Nigeria) [SR-9]	Household delivery of antiretroviral treatment (ART) and community centre lockers for collecting ART for HIV (South Africa) [SR-12]	service providers were required to have facemasks on at all times, and to observe social distancing (Malawi) [SR-3]
	Government guidelines on delivery of essential health services (regarding mapping health facilities and optimizing tasks of various FLWs at community level) (Assam, India) [SR-10]		Expanding the role of CHWs (in India , name as COVID-Warriors) and has generated communiuty capacity for resilience response and reducing the burden and adverse consequences of COVID on health system. They have also raised awareness and peformed surveillance role in their catchment areas (India) [SR-7]		CHWs engaged in outreach activities to provide advice to older people Brazil) [SR-12]	Strong community engagement: CHWs were used widely in Nigeria to support both the pandemic response and continued access to EHS (Nigeria) [SR-9]	ANC services, PMTCT testing, weighing, immunization, iron supplements provided for pregnant women in quarantine centres (Myanmar) [SR-12].	Social workers with Surveillance, Information and Referral Centres delivered ART at home to people who could not travel (Bolivia) [SR-12]	Scheduling of prenatal and postnatal visits to reduce the number of women in close contact at health facilities (Bolivia) [SR-12]
	SEA Region countries also engaged their private sector to support the COVID-19 response and the delivery of essential health services (Southeas Asia, LMICs) [SR-11]	Reorganization of space for service provision : reduce number of patients per day, reduced follow up visits, reorganize maternity wards so as to maintain appropriate distances between women in labour, and to have a dedicated room for pregnant women with Covid-19 symptoms; Vaccination was offered in more open spaces, and only small groups were allowed in the health facility at any one time (Mozamb…	Expanding the role of Village health volunteer (Thailand) and has generated communiuty capacity for resilience response and reducing the burden and adverse consequences of COVID on health system. They have also raised awareness and peformed surveillance role in their catchment areas (Thailand) [SR-7]		Enhanced mobile services for FP, ANC and nutrition, particularly in camps for internally displaced people (Yemen) [SR-12]	utilizing locoal media for managing misinformation and sharing progress and updates (Nigeria) [SR-9]	CHW Conduct COVID Screening (South Africa) [SR-12]	Promotion of Centchroman (postcoital contraceptive) usage throughout the country; FP commodities delivered by post (India) [SR-12]	Modifications for better ventilation in labour wards (Nigeria) [SR-12]
	Duration of EPI campaign extended (Ethiopia) [SR-12];	Delivery mode for HIV-related services included giving clients on antiretroviral therapy (ART) multi-month rather than monthly prescriptions so as to reduce the frequency of routine visits to health facilities (Malawi) [SR-3]	Essential services decentralized [SR-8]		Guidelines on health care for older people during the pandemic developed and disseminated, e.g. healthy eating, practice of leisure activities, physical exercise (Brazil) [SR-12]	designate health facilities for COVID-19 and non-COVID-19 care (Assam, India) [10]	Standard Operation Procedures for screening, triage and isolation for suspected maternal and newborn COVID-19 cases developed by All India Institutes of Medical Sciences disseminated across all facilities (India) [SR-12]	Increased use of community health extension workers (HEWs) to deliver services in the community and door-to-door (Ethiopia) [SR-12]	IPC measures enforced in facilities and while conducting anthropometric measurements (South Africa) [SR-12]
	Strengthening referral systems to higher-level public and private centres for complications and abortion services Maternal and newborn health (Bolivia) [SR-12];	family planning: clients were encouraged to choose long-term over short-term contraceptive methods to reduce the number of visits (Malawi) [SR-3]	Department of Personnel and Training launched a learning platform (https://www.pradhanmantriyojana.co.in/igot-onlinetraining-portal-covid/) for all frontline workers for training and to provide updates on coping with the pandemic (India) [SR-12]		Awareness-raising activities on FP, maternal, newborn and child services, GBV and nutrition services specifically targeting migrants and displaced persons (Yemen) [SR-12]	strengthening community engagement and communication (Southeast Asia, LMICs) [SR-11]	Screening, triage and isolation for COVID-19 patients (Cameroon, Nigeria, Bolivia, Sudan) [SR-12]	Integration of traditional medicine with home birth, in coordination with referral centre, to provide safe childbirth care in the event of service closures (Bolivia) [SR-12]	IPC Standards implemeted in health facilities (Takilistan, Myanmar, Nepal) [SR-12]
	Expanded immunization outreach and mobilization of additional delivery partners (Uganda) [SR-12]	women were discharged 12 hours after giving birth (Malawi) [SR-3]	Proactive and mobile approaches to immunization I-MOP, a mobile and outreach scheme for PHC (e.g. I-MOP) (Nigeria) [SR-9]			Community mobilization of youth groups to raise awareness of RMNCAAH service availability and changes (Cameroon) [SR-12]	Triage, screening and isolation algorithms for pregnant women, newborns and children with suspected/confirmed COVID-19 (South Africa) [SR-12]	Ministry of Health and Social Protection ensured regular home visits for early detection of COVID-19, registration of pregnancies, and provision of ANC and other services (Tajikistan) [SR-12]	Prevention of infections among health workers was addressed through the operational guidelines of MCH services (Bhutan) [SR-13]
	FP services integrated into other health services, including: postpartum, young child and ART clinics (Uganda) [SR-12]	Reorganization of space for service provision, to reduce the congestion, only pregnant women were admitted and no companions were allowed to stay (Malawi) [SR-3]	Conversion of outpatient health centres into comprehensive health centres for essential non-COVID-19 routine services;			Door-to-door and community outreach to encourage timely medical care-seeking among women, refugees (Uganda) [SR-12]	establishment of a separate maternity isolation ward at the maternity clinic (Timore-leste) [SR-13]	Community-based ANC for asymptomatic/mild COVID-19-positive pregnant patients (Cameroon) [SR-12]	The walk-in ANC was provided at health facilities with IPC precautions (India) [SR-13]
	GBV screening and referral integrated into immunization, ANC, PNC and outreach service delivery points (Uganda) [SR-12]		Contracting with universities to provide obstetric services, such as ultrasounds and echocardiograms, for pregnant women; Paediatric services established within Emergency Care Unit with semi-intensive care beds for symptomatic COVID-19 patients Brazil) [SR-12]			Community outreach by peers and experts to provide information and counselling in some districts (Uganda) [SR-12]	Increase Diagnostic capacity (Kenya) [SR-14]	CHWs conducting COVID-19 screening identify and refer pregnant teens as well as children who have missed immunization services (South Africa) [SR-12]	Services were scheduled based on appointments and implemented with IPC norms (Indonesia) [13]
	PNC integrated into EPI outreach (Uganda) [SR-12]	Prioritising maternal and child health care services that include Providing a separate space for COVID-19 cases in health facilities (Nigeria) [SR-9]	Hotline for FP advice and prescription renewal (Congo) [SR-12]				Management protocols were developed in collaboration with the Scientific, Technical and Advisory Committee of the Ministry of Health for the management of COVID-19 and were regularly updated based on new knowledge about the disease (Morocco) [SR-15]	Mobile clinics and door-to-door SRH and GBV services for women, adolescents and young people (Uganda) [SR-12]	Care of under-five children with illnesses such as diarrhoea, pneumonia and severe acute malnutrition at the primary care level was continued with IPC measures and reduction in the number of visits (Srilanka) [SR-13]
	Catch-up immunization drives in all provinces (South Africa, Yemen) [SR-12]		Use of WhatsApp for training provincial health officials in promoting breastfeeding during COVID-19 (Congo) [SR-12]			Community and volunteer groups engaged to help distribute health care information to families (Bangladesh) [SR-12]	used SMS messaging to rapidly send COVID-19 test results to individuals who had been tested (Ethiopia, Mozambique & South Africa) [SR-16]	Mobile units provided additional contraception and HIV services during lockdown (South Africa) [SR-12]	At the referral level, PNC services continued to be provided with IPC measures for high-risk groups with an appointment system in place (Srilanka) [SR-13]
	Strengthened linkages and referral to differentiated service delivery of recovered severe acute malnutrition (SAM) and active moderate acute malnutrition cases through social workers (South Africa) [SR-12]	mapped all health facilities at block, district, and state level and reorganize health care service delivery for COVID-19 and non-COVID-19 care (Assam, India) [10]	Online training modules for obstetrics, neonatal emergency care and other RMNCAAH services (Congo) [SR-12]			Social and behavioural change communication materials (print/audio/visual) developed and disseminated at various levels (Bangladesh) [SR-12]	people with COVID-19 and contacts in home isolation received text message check-ins via SMS for 2 weeks, enabling self-reporting of new symptoms or issues (Rawanda & Uganda) [SR-16]	Home-based HIV care for psychosocial support, ART adherence counselling, routine viral load monitoring; Outdoor settings and door-to-door delivery of immunization services (Uganda) [SR-12]	Home deliveries with skilled birth attendants were performed by trained persons only during an emergency and by adhering to IPC norms (Srilanka) [SR-13]
	Integration of mid-upper arm circumference (MUAC) screening with COVID-19 screening (select states) (South Africa) [SR-12]	deferred non-COVID services such as health promotion activities (Assam, India) [10]	Mobile learning platform (LEAP), interactive text messages and interactive voice response for training HEWs on RMNCAYH services during COVID-19 (Ethiopia) {SR-12]			Women’s self-help groups engaged in community sensitization on COVID-19 (India) [SR-12]	establishment of new public health laboratories and linkages with private (including research) laboratories (Nigeria, Ethiopia, MozaMbique & South Africa) [SR-16]	Delivery of contraceptives to homes, door-to-door medical abortion counselling and FP commodities (Pakistan) [SR-12]	implementation of prevention measures, respiratory hygiene measures, such as face coverings, physical contact" (Ethiopia) [SR-14]
		reorganization and shifting of services to primary level (Southeast Asia, LMICs) [SR-11]	Virtual technology for staff meetings, stakeholders and diaspora health professionals (Ethiopia) [SR-12]			Ministry of Health and Sports website provided messages on menstrual hygiene, self-care and nutrition and hosted frequently-asked questions for pregnant and lactating mothers and newborns/ infants (Myanmar) [SR-12]	home visits and contact tracing at the district, sub-district and community levels (Ghana) [SR-22]	Outdoor community settings for immunization (Pakistan) [SR-12]	non-pharmacological measures instituted at the health facilities (Nigeria) [SR-17]
	Pills and condoms for 3 months distributed to clients by Increasing supply of FP commodities in partnership with private entities and NGOs; (Nepal) [SR-12]	Modification of frequency of vaccination clinics and outreach schedules from weekly to monthly Immunization (Cameroon) [SR-12]	Mobile app for training HEWs to deliver PMTCT (Ethiopia) [SR-12]			RMNCAAH information in local catchment area provided via public media & Mobile text messages for SRH awareness (Nepal) [SR-12]	Several primary care facilities rapidly constructed COVID-19 testing and treatment centres from prefabricated structures, containers and tents outside the entrance (South Africa) [SR-24]	Mobile units conducting examinations for physical and mental health among children in wake of school closures (Yemen) [SR-12]	Facilities attempted to comply with essential infection control methods: hand washing/sanitisation, physical distancing, use of face masks and other PPE as appropriate (South Africa) [SR-24]
	Dedicated ANC outpatient department and iron and folate acid and calcium counters at ANC registration set up (Jharkhand State , India) [SR-12]	increased intervals between clinic visits (MNCAH) (Cameroon) [SR-12]	Online/virtual technology and text messages for meetings, training and reporting platform (Konga) for home delivery of contraceptives to women, follow-up and referral (Nigeria) [SR-12]				mobile testing centres that collected specimens from household members who had screened positive for COVID-19 symptoms by CHWs, strategy intended to slow the spread of COVID-19 by targeting hotspots in vulnerable communities (South Africa) [SR-24]	Home visits for patients with chronic conditions (Tajikistan) [SR-12]
	Pre-scheduled appointments for outpatient services, hospital based and for immunization (Myanmar) [SR-12]; ;		MomConnect (NDOH mobile health programme for ANC and maternal health) platform linked to other services for early ANC booking, reminder messaging, facility status information and referral (South Africa) [SR-12]			COVID-19 information provision is being twinned with awareness about SRMNCAH (India) [SR-13]	Dedicated cadre of health workers for COVID-19 treatment only (Bangladesh) [SR-13]	People living with HIV visited at home for management of ART side effect (Tajikistan) [SR-12]
	extension of vaccination days for routine immunization (Myanmar) [SR-12]	Reduced frequency of follow-ups for children with malnutrition and increase in ready-to-use food rations (Ethiopia) [SR-12]	MomConnect linked to HealthWorker Alert (part of HealthConnect mobile health services) to provide front-line staff with psychosocial support and updated service delivery information (South Africa) [SR-12]			Campaigns promoting care-seeking behaviour were also implemented (Maldive) [13]		House-to-house visits conducted by ASHA or health workers/COVID warriors for COVID-19 purposes utilized to enquire about services for women and children and provide linkages to required services (India) [SR-12]
	Misoprostol and chlorhexidine provided to women in eighth month of pregnancy if unable to come to health facility for childbirth and Iron and folic acid for lactating (Nepal) [SR-12]	Reduced frequency of PMTCT appointments to every three months (a model known as 3MMD) (Ethiopia) [SR-12];	Training via virtual platform (Knowledge Hub SA) for SRH, IMCI, EPI and anthropometric measurement (South Africa) [SR-12]			Implementation of communication campaigns (Malawi, Sierra Leone & Liberia) [SR-23]		treatment services were integrated into all care structures and offered at home when the indication is justified (Morocco) [SR-15]
	Pre-scheduled appointments for pregnant women (Timor-Lester) [SR-12]	Health facility visits restricted to essential visits; Scheduled appointments for women with suspected COVID-19; Scheduled appointments for immunization (Nigeria) [SR-12]	Virtual communications technology used by National Department of Health (NDOH) to support and provide technical guidance to provinces, partners and front-line workers (South Africa) [SR-12]			public health education campaigns that were carried out through community organisations and social media (Botswana, Ghana, Nigeria, South Africa, Uganda and Zimbabwe) [SR-24]		delivered medications, non-pharmaceutical equipment and supplies to people at home living with chronic conditions, thus protecting them from potential exposure at primary care facilities and in public transport (Botswana, Ghana, Nigeria, South Africa, Uganda and Zimbabwe) [SR-24]
	extra days of ANC and Immunization services conducted by CHOs, and other FLWs [SR-8]	Reduced patient numbers (2 or 3) for group ANC visits (Uganda) [SR-12]	Nigeria’s CDC integrated an interactive chatbot into existing technology being used for communication (Nigeria) [SR-16]			essential health services Efforts to increase community awareness of alternative access to care such as telemedicine and mobile phone services (Bangladesh) [SR-25]
	Extension of prescriptions for FP and HIV medication (Cameroon) [SR-12]	IMCI adapted to include immunization whenever a child presents to the clinic (South Africa) [SR-12]	Creative use of technology: Some countries adopted new technologies to address difficult issues. For example, in Rwanda, drones were flown above houses in Kigali and remote areas to increase awareness of the COVID-19 pandemic and communicate prevention messages (Rwanda) SR-16]			Efforts to increase community awareness of safety measures to prevent the spread of COVID-19. (Bangladesh) [SR-25]
	Promotion of long-acting reversible contraception (LARC) & Extension of prescriptions for HIV-affected children to reduce frequency of visits (Ethiopia, Nigeria, South Africa, Bangladesh, Pakistan) [SR-12]	Follow-up visits reduced to 1 or 2 per month for children with uncomplicated severe or moderate wasting (South Asia, Yemen) [SR-12]	Creative use of technology: Some countries adopted new technologies to address difficult issues. For example, in Rwanda, drones were flown above houses in Kigali and remote areas to increase awareness of the COVID-19 pandemic and communicate prevention messages (Rawanda) [SR-16]			Utilization of community services during Covid-19 - Health education and sensitization of the community (Kenya) [SR-1]
	Promotion of LARC reinforced through public private partnerships (FP) (Nigeria) [SR-12]	Scheduling of ANC appointments farther apart, except for final stage of pregnancy; Prioritization of high-risk prenatal care at obstetric clinics, with low-risk prenatal care assigned to basic health units (Brazil) [SR-12]	Reorganisation of health services like Most facilities attempted to separate patients into PUI with respiratory symptoms in a ‘hot’ stream and those without any symptoms into a ‘cold’ stream (South Africa) [SR-24]			CHVs (Rohingya Refugee) also worked closely with community leaders (majhis) and religious leaders (imams) to build trust and tackled the fear and rumours that had discouraged many people from approaching health facilities by providing accurate information and practical advice (Bangladesh) [SR-7]
	Special and catch-up campaigns in certain areas for cholera, polio and measles vaccines Immunization (Cameroon, South Africa) [SR-12]	Routine and non-serious cases declined and referred to digital platforms (Pakistan) [SR-12]
	Maternal and newborn health Catch-up service provision through comprehensive outreach activities (Timor-Lester) [SR-12]	Immunization and growth monitoring frequency reduced (Pakistan) [SR-12]	reorganization of health facilities and care pathways (Southeast Asia LMICs) [SR-6]
	Catch-up immunization for children less than 5 and school-aged immunization in community and public schools (Timor-Lester) [SR-12]	Prioritization of service delivery modalities during COVID-19, such as the focus of health workers on essential services provision (Sudan) [SR-12]	Advances in home-based care models, supported by home-visits. (Southeast Asia LMICs) [SR-6]
	Mobile and community vaccination campaigns for immunization (Congo) [SR-12]	MUAC measurement established as sole criteria in assessing nutritional status and basis of entry criteria to outpatient therapeutic/supplementary feeding programmes (Yemen) [SR-12]	Promotion of self-care for HIV using WHO-adapted self-care guidelines (Ethipia) [SR-12];
	RMNCAAH primary care services available from previously non-functional health facilities (India) [SR-12];	Modification of entry and follow-up criteria to outpatient therapeutic/supplementary feeding programmes for pregnant and lactating mothers with moderate acute malnutrition (Yemen) [SR-12]	Caregivers supported to self-diagnose and provide care for children at home (Nigeria) [SR-12]
	Primary and community health centres provided greater access to ANC, FP, termination of pregnancy and immunization services (South Africa) [SR-12]	Night shifts introduced in PHC facilities (Tajikistan) [SR-12]	Introduction of a new self-injected contraceptive method (Yemen, Bangladesh) [SR-12]
	Locating child vaccination tents next to health facilities or scheduling convenient hours for child health visits (Bolivia) [SR-12]	Opening hours in PHC facilities extended till night (10:00pm) (Sudan( [SR-12] ;	Promotion of midwifery-led care at facilities (Bangladesh) [SR-12]
	Vaccination teams dispatched to specialty centres and basic health units in urban and rural areas for immunization, Mobile unit for vaccination campaigns ( Immunization) Brazil) [SR-12]	ANC visits to a health facility reduced to a maximum of four during pregnancy, with health workers conducting home visits (Tajikistan) [SR-12]	First postpartum visit conducted as home visit by woman’s health provider, including PNC and orientation on newborn care (Brazil) [SR-12]
	Contingency plans to ensure the provision of essential health-care services and microplans for health facilities were activated (Bhutan) [SR-13]	Face-to-face ANC consultations limited to four with clients prioritized by stage of pregnancy (earliest first) and teleconsultation for others; First PNC consultation at facility for clients who had hospital birth, and teleconsultations thereafter until the 6-week face-to-face consultation (except in case of complications) (Bangladesh) [SR-12]	Helplines for domestic abuse and mental health support (Pakistan) [SR-12]
	Critical services for women, children and adolescents were provided irrespective of their COVID-19 status (India) [SR-13]	Extra days to provide ANC and immunization services by front-line health workers in Chhindwara (Madhya Pradesh, India) [SR 12];	innovative mechanisms, such as telemedicine and non-hospital alternatives for COVID-19 cases, were adopted for the provision of health care (Southeast Asia LMICs) [SR-6]
	Family planning commodities were distributed to all health facilities and outreach services continued (Maldive ) [13]	Integration of FP services into immunization programme (Nepal) [SR 12]	virtual consultations was crucial in providing care (Southeast Asia LMICs) [SR-6]
	Regional guidelines on the continuity of SRMNCAH services have also been used. These guidelines cover all services for women, newborns, children and adolescents, including gender-based violence (Nepal) [SR-13]	CHWs mandated to prescribe iron tablets to pregnant women unable to attend ANC and worm expellers to children (Cameroon) [SR-12]	Community volunteers, including CHWs, are part of the Indonesian government’s efforts, along with digital technology, to fight COVID-19 infodemics (Indonesia) [SR-7]
	referral mechanisms and transportation facilities were strengthened (Nepal) [13]	Expansion of CHWs’ role to include FP and vaccination counselling and to assist with adherence to public health programmes (Cameroon) [SR-12]	Telemedicine delivered via enrolled private and govt doctors (Andhara Pradesh, India) [SR-8]
	a resilient public health infrastructure (Srilanka) [SR-13]	Task shifting/sharing using community HEWs to deliver certain RMNCAEH+N services (Nigeria) [SR-12]	Pharmacy app developed and all pharmacy stores registered so any person taking drugs for fever and common cold could be identified and contacted and evaluated for COVID by MO (India) [SR-8}
	protect essential SRMNCAH services, including development of service guidelines on SRMNCAH in an emergency (Thailand) [SR-13].	Special child clinics for MCH and HIV services to reduce congestion (Uganda) [SR-12]	mobile phones for health consultations, and telephone hotlines were introduced for health assistance and psychological support (Nigeria) [SR-9]
	All SRMNCAH services were provided at all levels. Family planning services and methods, routine immunization for under-five children, and nutrition counselling and growth monitoring of under-five children were continued at the community level through community workers and mobile clinics (Timnor-leste) [SR-13]	EPI services delivered by motorbikes and vans (some provinces, Pakistan) [SR-12]	used mobile medical units, telemedicine services, and telephonic consultation to minimize risk of infection during travel or at the health facilities (Assam, India) [10]
	Action plans (short/medium/long-term) were prepared and executed (Bangladesh) [SR-13]	Outreach programmes for routine child health services such as vitamin A and immunization (i.e. measles and rubella campaign) (Nepal) {SR-12]	use of telemedicine (Southeast Asia LMICs) [SR-11]
	Pregnant women were encouraged to come and receive services irrespective of whether they are COVID-19-positive or not (Bangladesh) [SR-13]	Modified Integrated Medical Outreach Programme providing immunization and contraceptive access and general health care for mothers and young children in rural and remote areas (Timor-Leste) [SR-12]	Telehealth appointments for ANC and PNC patients Maternal and newborn health (Ethiopia, Cameroon) [SR-12]
	mobile outreach model integrating community-based outreach with facility-based outreach ( Mhuri/Imuli project, Zimbabwe) [SR-21}	Spatial reorganization in labour and postpartum wards (Cameroon, Congo, Ethiopia, South Africa) [SR-12]	App platforms (Viber, Facebook Messenger) set up among health department officials to liaise on quarantine care (Myanmar) [SR-12]
	Adoption of national guidelines for safe maternal care (Haiti, Lesotho, Liberia, Malawi, Sierra Leone & Mexico) [SR-23]	Birth companions limited to one person per patient (Ethiopia) [SR-12]	General practitioner and paediatric teleconsultations for children in some hospitals; Free teleconsultations and information on FP and sexual health provided by NGO partner (Myanmar) [SR-12]
	Preservation of CHWs’/VHWs activities related to maternal health (Haiti, Lesotho, Liberia, Malawi, Sierra Leone & Mexico) [SR-23]	Separate treatment times and areas for COVID-19 and non-COVID-19 symptomatic patients (Brazil) [SR-12]	Tele-consultations for pregnant women unable to travel to health facilities, including for ANC and prescriptions (Congo) [SR-20]
	extension of review periods for stable NCD patients and medication refills at pharmacies without prior doctors’ consultation (Botswana) [SR-24]	Maternal and newborn health, Paediatric ward health providers work longer scheduled shifts, i.e. 10-day shifts followed by 10 days off, to reduce infection risk (Brazil) [SR-12]	Social media, digital platforms and hotlines for advice and access to RMNCAEH+N services for pregnant women, mothers and girls (Nigeria) [SR-12]
	CHWs provided domiciliary visits for follow-up of patients with HIV, TB, mental disorders, postnatal care and palliative care needs (Botswana, Ghana, Nigeria, South Africa, Uganda and Zimbabwe) [SR-24]	Postpartum mothers and newborns followed up by phone on Days 1, 3, 7 and 28 postpartum, and home visits conducted if necessary (Nepal) [SR-12]	Mobilization of commercial digital marketing (Nigeria) [SR-12]
	Triaging to identify priorities (Southeast Asia LMICS) [SR-26]	Some services (e.g. ANC, essential newborn care and family planning services) were modified in lockdown areas and restored soon after the lockdown was revoked (Bhutan) [SR-13]	Text messaging to provide psychosocial support and mental wellness for families (Nigeria) [SR-12] ;
		Provisions were made to continue the family planning services and community-based contraceptive distribution was clubbed with outreach sessions for COVID-19 activities (India) [SR-13]	District telemedicine helpline used for adolescent health issues consultations (utar pradesh, India) [SR-8]
		Modified outreach actions are being planned as per the guidelines (India) [SR-13]	Teleconsultations for FP services through NGO platforms (South Africa) [SR-12]
		Pregnancy and childbirth services were modified (Indonesia) [13]	Virtual/teletraining and support for caregivers managing older people with dementia and other chronic mental health conditions (South Africa) [SR-12]
		PNC-first visit was conducted within a health facility, PNC visit 2, 3, 4 were done through home visits or remote contact (Indonesia) [13]	Social media platforms, e.g. WhatsApp, used by youth peers to advocate for contraceptive use among adolescent girls and young women (Uganda) [SR-12]
		Family planning services and methods were modified (Indonesia) [13]	Psychosocial and ART adherence counselling via phone and WhatsApp for adolescents and mothers, and text message appointment reminders (Uganda) [SR-12]
		IMCI and COVID-19 protocols were combined with triage protocols (Indonesia) [13]	Virtual care through telemedicine and WhatsApp (Bolivia) [SR-12]
		Routine immunization for children under the age of five at the community level were provided through outreach services called “Posyandu” (Outreach Integrated Service Post) (Indonesia) [13]	Use of digital technology for orientation and training of health personnel, monitoring of population health problems, and health education for the general population (Bolivia) [SR-12]
		Growth and development were monitored by the family using the MCH Handbook and through Posyandu (Indonesia) [13]	Government-supported youth initiatives incorporating WhatsApp and call centres to provide health information and service referrals (Bolivia) [SR-12]
		Outreach programmes have been conducted for ensuring timely ultrasound scan and ANC consultations for clients (Maldive ) [13]	Implementation of telemedicine consultations to increase user access and reduce inperson contact at health facilities (Brazil) [SR-12]
		In the process of ensuring service continuity, Nepal realized that an alternate service delivery modality needs to be adopted/promoted (Nepal) [SR-13]	Volunteer health workers offer teleconsultations over WhatsApp and Instagram about pregnancy and COVID-19 (Brazil) [SR-12]
		Home deliveries with skilled birth attendant services were modified (misoprostol, clean delivery kit and chlorhexidine were provided for women in the eighth month of pregnancy if they were unable to come to a health facility for delivery) (Nepal) [13]	Mobile phone apps, WhatsApp for accessing RMNCAAH services, i.e. telehealth consultations for maternal and newborn care in cities (pakistan) [SR-12]
		Health infrastructure reorganised (Nepal) [13]	Telemedicine, e-health and m-health hotlines established, i.e. hotline/call centre for FP and virtual consultations and use of WhatsApp to send results, prescriptions (Sundan) [SR-12]
		and acceptance of alternate modes of service delivery were also responsible for uninterrupted service provision during the pandemic (Srilanka) [SR-13]	Hotline services for FP, ANC and support for women and girls at risk of/experiencing violence (e.g. WhatsApp for medical consultations including obstetrics/gynaecology) (Yemen) [SR-12]
		providing care in the “new normal” phase (including high-risk approach in antenatal care, growth monitoring and immunization services, PPE and protective measures; implementation of national technical guidelines and reorganization of clinic services) (Srilanka) [SR-13]	Hotline service for older people on general health, COVID-19 prevention and chronic diseases (Yemen) [SR-12]
		Emergency referral transport for women, newborns, children and adolescents were provided through a government-funded ambulance service (Srilanka) [SR-13]	24/7 telecounselling services via government call centres (Bangladesh) [SR-12]
		MCH and family planning and birth control services at the community level through village health volunteers, visits families, provides information and referrals, and monitors the risk of COVID-19. They also facilitate and send public health information from the community to the public health officers (Thailand) [SR-13].	Digital platforms (WhatsApp, Viber), hotlines and telemedicine and support services on maternal, child, reproductive and adolescent health provided (some 24/7) (Bangladesh) [SR-12]
		PNC for mother and newborn (especially visits in the first week of life) at the community and primary level continued with IPC measures and a reduction in the number of visits (Srilanka) [SR-13]	Teleconsultancy for ANC provided by Obstetric and Gynaecological Society of Bangladesh at tertiary and community levels (Bangladesh) [SR-12]
		family planning commodities to all health facilities (for distribution through outreach services) (Timor-leste) [SR-13]	Virtual orientation on maternal, newborn and child health guidelines for providers platform; ; Virtual platform for training staff on revised IMCI protocols (Bangladesh) [SR-12]
		alternative strategies for administering immunization service at the clinics. For instance, service delivery structure was reorganized to be responsive to the demands of the lockdown period. In some facilities, MNCH care which was previously delivered to service users using a batched system on specific days was adapted to occur on a rolling basis. (Nigeria) [SR-17].	Use of mobile messages for ANC, PNC and essential newborn care services (Bangladesh) [SR-12]
		Service provision was reorganized with long and staggered patient appointments, collapsing of wards and modification of health worker duty rosters (Nigeria) [SR-18]	Telemedicine digital platform (E-Sanjeevani) for caregivers, medical professionals and those seeking health services (India) [SR-12]
		Even for services like immunization that normally follow a schedule, a ‘catch-up immunization’ strategy was employed during this period for women who were unable to access this service during the lockdown. (Nigeria) [SR-18]	Telemedicine training and webinar series on providing safe RMNCAAH care during COVID-19 (India) [SR-12]
		Some facilities altered their hours of service provision to reduce crowding (Pakistan) [SR-19]	WONDER App: dedicated mobile-based application developed in Darbhanga, Bihar for tracking high-risk pregnancies and providing referral and ambulance service (India) [SR-12]
		door-to-door visits and counselling for child vaccination (routine immunization) (Pakistan) [SR-19]	Online training for national adolescent counsellors on essential services and on COVID-19 (including services, referral and reinforcing COVID-19 appropriate behaviour) (India) [SR-12]
		“mop-up” campaigns for immunization services to reach children who missed their appointments due to COVID-19 ( Zimbabwe and Uganda) {SR-20]	Mobile app for informing adolescents and peer educators on SRH, nutrition, mental health and COVID-19 in several states (India) [SR-12]
		phone-based guidance for providing birthing and PNC counselling services (Kenya) [SR-20]	Screening of clients for Antara Programme (Depo Provera contraceptive injection) at sub-health centres and outreach via teleconsultations in Rajasthan State (India) [SR-12]
		Continuing services: multimonth dispensing (generally for oral contraceptives, skin patch contraceptives, depot medroxyprogesterone acetate subcutaneous [DMPA-SC] in places where that method is available (Zimbabwe, Kenya, Uganda, Mozambique) [SR-20]	National helpline for FP counselling and referral set up (India) [SR-12]
		peer mobilizers provided services through a socially distanced community-based program to help adolescent girls access contraceptive self-injection (Nigeria) [SR-21]	Teleconsultations and hotline for older people’s health and psychological support (Myanmar) [SR-12]
		Intensification of outreach for perinatal visits to communities (Malawi( [SR-23]	Helpline and teleconsultations for FP, ANC, PNC and other maternal and child health-related services (Nepal) [SR-12]
		MCH services were restricted to immunisations and nutrition care, with reduced antenatal care only for high-risk pregnancies (Botswana) [SR-24]	Help lines operationalized for reporting genderbased and/or domestic violence and the provision of psychosocial counselling and nline counselling for adolescents regarding adolescent sexual and reproductive health. (Nepal) [SR-12]
		Catch-up immunization activities for EPI organized (Bangladesh) [SR-25]	Teleconsultations for FP advice by NGO partner (Timor-Leste) [SR-12]
		Redirection of patients to alternative health care facilities (Southeast Asia LMICS) [SR-26]	National youth hotline (Liña Foin-Sa’e) to provide information on RH to young people (Timor-Leste) [SR-12]
		Adoption of national guidelines for safe maternal care (Haiti, Lesotho, Liberia, Malawi, Mexico, Sierra Leone) [SR-23]	the outreach ANC services were replaced by teleconsultation for high-risk cases of pregnancies; home visits for newborn care were replaced by teleconsultation or through integrated home visits in the containment zones (India) [SR-13]
			Adolescent health services including SRH at the community level were provided through teleconsultation (India) [SR-13]
			Several digital platforms were adopted during the pandemic; teleconsultation service; Aarogya Setu an online app that predicts hotspots E-Sanjeevani is an online OPD as well as a web-based national (India) [SR-13]
			ANC services were shifted to the online mode (Indonesia) [13]
			Adolescent health services including SRH services shifted to the virtual meeting/telecounselling mode and Adaptation and modification of service delivery including digital platforms. (Indonesia) [13]
			Teleconsultations have been carried out in Maldives (Maldive ) [13]
			ANC services continued in the teleconsultation mode at the community, primary and referral levels (Nepal) [13]
			Postnatal care for the mother and newborn (especially visits in the first week of life) were provided through teleconsultation (Nepal) [13]
			Teleconsultation practices were promoted to continue remote services in ANC and PNC (Nepal) [13]
			The country established helplines to guide target populations to access RMNCAH services (Nepal) [13]
			Digital platforms were used for consultation and treatment, and resources mobilized to cope with the pandemic situation (Srilanka) [SR-13]
			use of online/telecommunication technology for counselling services ( (Thailand) [SR-13].
			The ministry of health developed “Early Moment Matters” for access on mobile phones and created a Maternal and Child Handbook. An online platform called “Save Mom” (http://savemom.anamai.moph.go.th/login) was created (Thailand) [SR-13].
			Telemedicine services were established soon after COVID-19-positive cases were detected, and health workers also checked on clients and looked after patients (Bangladesh) [SR-13]
			remote platforms were established to provide psychological support and counselling services to health professionals and citizens who develop certain disorders in the form of distress, depression, or acute panic disorders resulting from fear or confinement (Morocco) [SR-15]
			telemedicine (in the form of consultations (Zimbabwe, Kenya, Uganda, Mozambique) [SR-20]
			For continuation of ANC services, Telemedicine was addressed in Kenya in two ways: health care providers were advised to schedule phone-based ANC consultations as possible, and community health volunteers (CHVs) were provided messages that could be delivered via phone to pregnant women (Kenya) [SR-20]
			To maintain service delivery, facilities mainly in the urban areas have utilized telemedicine, which was limited to using voice calls and text messaging to reinforce health education and send reminders on appointments. (Ghana) [SR-22]
			Telephone consultations, telemedicine and web-based platforms were used to keep patients from attending health facilities (Botswana, Ghana, Nigeria, South Africa, Uganda and Zimbabwe) [SR-24]
			Telemedicine services established for both non-COVID-19 and COVID-19 patients, Mobile phone services established for COVID-19 services (Bangladesh) [SR-25]
			Telemedicine deployment to replace in-person consultations (Southeast Asia LMICS) [SR-26]

## Sheet: Information System
	Information system
	Surveillance enabling timely detection of shocks and their impact		Effective Communication systems and flows of information
	Evidence of active and/ passive surveillance system	Evidence of timely data generation	Having (or establishing) well-functioning communication channels linked to lines of accountability, incl. hard and soft infrastructure
	increased the workload of Community Health Workers, known in the Malawi health system as Health Surveillance Assistants, responsible for surveillance activity (Malawi) [SR-3]	Early and continuous monitoring of data at the PHC level was fundamental to informing the response strategies to restore the availability and use of essential health services (Bangladesh) [SR-11]	Communication of Covid-19-specific policy/mitigation measures and messaging instituted [Kenya (SR-01)], [Malawi, ( SR 3)]
	Using digital technologies, such as telemedicine, proved to be important in providing care and for surveillance systems (Southeast Asia LMICs) [SR-6]	monitoring of service data related to SRMNCAH (Maldive) [SR-13]
	effective pandemic management through integrated disease surveillance system (India) [SR-10]	real-time monitoring of MNCAH service data facilitated central level actions (Bangladesh) [SR-13].	Mass communication and community sensitisation (Ghana) [SR-22]
	RedBol12 (National Network of People Living with HIV and AIDS) and National Sexually Transmitted Infection/HIV/AIDS Programme coordinated to support Surveillance, Information and Referral Centres and provide ART for people living with HIV/AIDS (Bolivia) [SR-12]	Directive issued on the importance of continued data entry and reporting during COVID-19 in order to monitor utilization of essential services (Bangladesh) [SR-25]	Clear messages on Public Health & Social measures (PHSM) from the highest political leadership were impactful to improve compliance (Southeast Asia LMICs) [SR-6]
	South Africa’s National Institute for Communicable Diseases worked with the National Department of Health to develop COVID-Connect and the COVID Alert South Africa app notification systems to provide results and notify people if they were in close contact with a patient diagnosed as positive (South Africa) [SR-16]	digitization of MCH records to further harmonize real-time (Maldive ) [13]
	Surveillance modernization More efficient surveillance systems (eg, using electronic data capture and transmission) eg. Ethiopia switch from Excel to DHIS 02 which is sophisticated, open-source, and customizable software platform that supports data collection, analysis,and visualization (Ethiopia) [SR-16]	Refresher training for NHIS DHIS2 data focal points at subnational and facility levels conducted to reinforce continued and complete data reporting on essential health services (Bangladesh) [SR-25]	Risk communication and community engagement (RCCE), was a critical component of the esponse, especially the importance of embedding RCCE into the response cycle (Southeast Asia LMICs) [SR-6]
	Surveillance modernization: Uganda has shifted to the use of Go.Data tool, which is managed by the WHO Global Outbreak and Response Network and includes secure data exchange and functionality for case investigation, contact follow-up, and visualization of chains of transmission (Uganda) [SR-16]		Social mobilization and community empowerment activities were undertaken by the government including awareness-generation campaigns on essential health-care services and emergency services during lockdown (Bhutan) [SR-13]
	Surveillance modernization: The Nigeria CDC deployed the Surveillance Outbreak Response Management and Analysis System, which supports case-based digital surveillance from health facilities (Nigeria) [SR-16]		Broadcast, print and social media campaigns to raise awareness of reopening of health facilities for routine services (Cameroon) [SR-12]
	Surveillance system in placed (Ghana) [SR-22]		Media channels used in the community and in hospitals to raise awareness on breastfeeding (Congo) [SR-12]
	Continuous monitoring and assessment were used for evidence‐based planning and response (Nepal) [SR-13]		Public health broadcasts on protecting mental health during lockdown (Ethipia) [SR-12]
			Broadcast messages and awareness raising by nongovernmental organizations (NGOs)/community groups on accessing essential RMNCAEH+N services and immunization (Nigeria) [SR-12]
			Religious/community leaders mobilized to facilitate community health interventions in some areas (Nigeria) [SR-12]
			Broadcast and social media campaign for health messaging on breastfeeding and service continuity for immunization, child health and nutrition, SRH and ANC (South Africa) [SR-12]
			Regional broadcast channels to raise awareness on how to access FP services (South Africa) [SR-12]
			Public broadcast channels, social media (Instagram) and health partners relayed public messages on COVID-19 protection and SRH, safe motherhood, self-care for pregnant women, nutrition and GBV (Pakistan) [SR-12]
			communication related to FP service availability through national broadcasting channels and community volunteer efforts (Yemen) [SR-12]
			Community-level actions undertaken included awareness generation through “leaders and peers” to reduce fear and combat misinformation about the pandemic (Maldive) [SR-13]
			The country used mass communication (including a social media campaign) and roped in the mass media to create awareness about MNCH (Srilanka) [SR-13]
			Mass media appeals were made to the public through print and electronic media and national hotline (16263 and 333) was introduced as follow-up services for ANC, PNC and IMCI (Bangladesh) [SR-13]
			Multiple awareness-raising spots on preventive measures have been produced and distributed continuously to raise awareness to avoid the risk of contamination (Morocco) [SR-15]
			Many telecommunications companies incorporated public health messages into their routine services. In Uganda, MTN and Airtel disseminated messages about how to keep safe from COVID-19; (Uganda) [SR-16]
			Many telecommunications companies incorporated public health messages into their routine services, In Ethiopia, ring tones pass on messages about COVID-19, (Ethiopia) [SR-16]
			Telecommunications companies in some countries supported the response. For example, the call center at the Nigeria CDC began using a shortened, 4-digit number (Nigeria) [SR-16]
			a WhatsApp account enabled individuals to send a message saying Ola (‘‘hello’’ in Portuguese) to a particular number and get updated information about local COVID-19 case rates (Mozambique) [SR-16]
			community sensitization on healthcare access during the pandemic (Nigeria) [SR-17]
			Community members and doctors helped to spread awareness in the community that contributed to continuity of child health services (Pakistan) [SR-19]
			Risk communication activities for maternal healthcare were established (These cover community engagement; development of broadcast materials) (Ghana) [SR-22]

## Sheet: Supplies & Equiqment
	Supplies and Equipment
	Personal protective equipment (PPEs) and other essential supplies and equipment for PHC service delivery
	Stock of PPE	Adequate stock of essential equipment and supplies
	provision of personal protective equipment to all county health facilities (Kenya) [SR-14]	The National Agency for Food and Drug Administration and Control (NAFDAC) in Nigeria granted conditional emergency use of locally manufactured medical devices, such as COVID-19 antibody and antigen test kits and PPE, just months after the outbreak of the pandemic in Nigeria to alleviate supply and cost challenges (Nigeria) [SR-9]
	Atypical sourcing of PPE was instituted to be able to safely maintain service delivery (Nigeria) [SR-18]	National carrier arrangement to ensure uninterrupted medicine supply chain (Cameroon) [SR-12]
	availability of personal protective equipment (PPE) helped ensure provision and utilisation of maternal services, particularly delivery services (Pakistan) [SR-19]	Nutritional supplements procured and issued for longer periods, typically a month or more (South Africa) [SR-12]
	PPE for health workers, and IPC in all health facilities (Cameroon, Congo, Ethiopia, Nigeria, South Africa, Uganda, Bolivia, Brazil, Pakistan, Sudan, Tajikistan, Bangladesh, India, Myanmar, Nepal & Timor-leste) [SR-12]	Reinforced support for monitoring and procurement of RMNCAAH commodities (Ethiopia) [SR-12]
	Adequate supply of PPE for all health workers was ensured (Bangladesh) [SR-13]	Reinforcement and adaptation of supply chains, procurement and logistics arrangements (Sundan) [SR-12]
	provision of PPE to limit disruption (Nigeria) [SR-9]	Additional supplies of self-injecting contraceptive -DMPA-SC- to prevent stock outs (Myanmar) [SR-12]
		FP forecast adjusted to anticipate surge in migrant returnees and Procurement of FP commodities (Nepal) [SR-12]
		Increased supply of FP commodities in partnership with private entities and NGOs (Nepal) [SR-12]
		monitoring of stocks of PPE and essential drugs through the Central Medical Supply of the Ministry of Health (Maldive) [SR 13]
		Equipment and supplies for EmONC care and supplies to protect personal hygiene were mobilized (Srilanka) [SR-13]
		Medicines and other pharmaceutical products were mobilized very early (Morocco) [SR-15]
		Supply chain strengthening (Liberia) [SR-23]
		Novel supply chain and/or dispensing approaches for medicines through other channels (Southeast Asia LMICs) [SR-26]
		Multi-month dispensing and delivery of essential medicines, including contraceptives (Nigeria) [SR-9]
		FP commodities (e.g. pills and condoms) made available upon exit from quarantine centres (Nepal) [SR-12]
		Construction and rental of additional warehouses for storing additional supplies; Additional supplies of medical commodities (FP, reproductive health kits, clean birth kits, medicines for treating rape and post-abortion care) (Yeman) [SR-12]
		Enhanced monitoring of vaccination supplies (South Africa) [SR-12]
		FP dashboard developed to monitor and distribute adequate supplies of contraceptive commodities (Nigeria) [SR-12]
		The Nigeria CDC established a centralized warehouse from which it distributed supplies to laboratories, treatment centers, and health ministries (Nigeria0 [SR-16])
		In Nigeria, the government opened additional warehouse capacity to manage the distribution of the donations received.
		Increased community-based condom dispensers (Ethiopia) [SR-12]
